# Supplementary material for: Gene expression in cardiac tissues from infants with idiopathic conotruncal defects
Source: BMC Med Genomics. 2011 Jan 5;4:1. doi: 10.1186/1755-8794-4-1 (PMC3023653; doi:10.1186/1755-8794-4-1)
Supplement: Additional file 2 — Table S2. Canonical pathways associated with altered gene expression in TOF. List of pathways associated with genes with changes expression in TOF relative to controls, p value and gene names. Identified using Ingenuity Pathways Analysis (IPA). [file 1755-8794-4-1-S2.XLS]

## Sheet: Sheet0
© 2000-2010 Ingenuity Systems, Inc. All rights reserved.
Supplemental Table 2
Ingenuity Canonical Pathways	-log(p-value)	Molecules
Integrin Signaling	5.47E00	RAP2B, RAF1, PIK3R1, ARPC5, SOS2, MYL5, MYLK2, KRAS, LIMS1, NCK2, MYLK, TSPAN3, PAK1, ITGA9, ARF4, ARPC1A, ITGB4, ITGA4, CAPN5, ACTR2, PIK3C2B, CAPN6, RRAS, CRKL, RALB, ITGA6, ITGA5, TNK2, CAPN10, RAP1A, ARHGAP5, DOCK1, MYL12A, PLCG2, PIK3CD, MAPK7, TSPAN6, ITGB6, ITGA7, RAP1B, FYN, PIK3CA, RALA, ARPC1B, CDC42, TSPAN7, ARHGEF7, RHOT2, ILK, MYLK3, ITGB8, ARF6, ACTR3, AKT1, RHOD, PIK3C3, SOS1, RHOU…
Mitochondrial Dysfunction	5.46E00	MAP2K4, NDUFA10 (includes EG:4705), APH1B, NDUFB5, NCSTN, NDUFB8, UQCRB, NDUFA4L2, COX6A2, PDHA1 (includes EG:5160), NDUFS1, NDUFA5, MAOB, SOD2, CASP9, GPD2, UQCRFS1, HTRA2, ATP5J, COX4I2, NDUFB3, COX7B2 (includes EG:170712), NDUFS7, ATP5A1, NDUFB1, MAPK12, COX7A1, GPX7, GSR, ATP5C1, ATP5B, TXN2, NDUFA6, UQCRC2, MAPK10, NDUFA12, CYC1, BACE2, TXNRD2, SNCA, NDUFB2, NDUFA4, HSD17B10, SDHB, COX6A1, P…
Oxidative Phosphorylation	5.24E00	ATP6V0C, ATP5D, NDUFA10 (includes EG:4705), UQCR11, ATP6V1C1, TCIRG1, NDUFB5, ATP5L, ATP5G2, NDUFB8, UQCRB, NDUFA4L2, COX6A2, NDUFA5, NDUFS1, ATP5G1, UQCRFS1, ATP5F1, ATP5G3, ATP5J, COX4I2, NDUFB3, COX7B2 (includes EG:170712), NDUFS7, ATP5A1, NDUFB1, ATP6V1A, COX7A1, PPA1, ATP5C1, ATP6V1H, ATP5B, ATP5E, NDUFA6, ATP6V0D1, UQCRC2, NDUFA12, CYC1, NDUFB2, ATP6V0E1, NDUFA4, SDHB, ATP6V0B, COX6A1, COX1…
Axonal Guidance Signaling	4.78E00	DPYSL2, SLIT3, SHH, RAF1, GLI2, PIK3R1, MYL5, SOS2, KRAS, NTN1, PTCH2, GNB1, NCK2, EPHB1, ABLIM3, PLXNB2, ARPC1A, SRGAP2, GNG12, PRKD1, ITGA4, PRKCQ, CRKL, SEMA5A, RAP1A, MYL6B, GNG10, MYL9 (includes EG:10398), ARHGEF6, PRKACA, PIK3CD, ADAM20, PLXNA3, CDC42, ARPC1B, GNA11, SEMA6A, EPHA4, PLXNA2, GNG7, HKR1, ACTR3, PIK3C3, SOS1, PIK3R2, UNC5C, EPHB4, NRP2, GRB2, GNA12, ITGA2, MAPK6, WIPF1, KIF7, W…
B Cell Receptor Signaling	4.59E00	RAF1, PIK3R1, SOS2, GSK3A, KRAS, MAP3K4, CREB5, PTPRC, MAP3K10, CAMK2A, ATF4, NFKBIB, MAP3K2, ETS1, MAP3K9, PIK3C2B, PRKCQ, RRAS, CREB3, NFKB2, ATF2, MAP3K12, GAB1, SYK, PLCG2, MAP2K3, PIK3CD, MAPK7, BCL2A1, CAMK2G, MAP2K6, PIK3CA, CDC42, POU2F2, MAP3K5 (includes EG:4217), MTOR, AKT1, CARD10, PIK3C3, SOS1, CREB1, PIK3R2, PPP3CA, CAMK2B, GRB2, EGR1, CSK, MAPK8, MAPK6, PIK3C2G, DAPP1, LYN, MAP3K3, …
fMLP Signaling in Neutrophils	4.23E00	RAF1, PLCB2, MAPK1, NFATC3, PIK3R1, ARPC5, GNB2L1, GNB5, CALM2, GNG13, KRAS, GNB1, GNB3, MAP2K2, PPP3R1, MRAS, CYBB, PLCB1, ARPC1A, NFKBIB, GNG12, PRKD1, CALM1, PIK3C2B, ACTR2, PRKCQ, ITPR2, RRAS, RAC1, GNG3, ITPR1, NFKB2, PPP3CC, MAPK12, GNG10, PIK3R3, PRKCD, GNB2, PIK3CD, PRKCH, GNG2, MAPK7, OPN1SW, RELA, PIK3CA, ARPC1B, CDC42, NCF1C, NFKBIE, PIK3R5, NFKB1, GNG7, PRKCZ, PPP3R2, GNG11, NFAT5, AC…
VEGF Signaling	4.21E00	EIF1AY, EIF2S2, RAF1, MAPK1, BAD, PIK3R1, SOS2, EIF1, KRAS, NOS3, ELAVL1, ARNT, ROCK2, VEGFA, PTK2, MAP2K2, EIF1AX, MRAS, ACTA1, PIK3C2B, RRAS, EIF2B3, MAPK12, PIK3R3, BCL2L1, PLCG2, EIF2B5, PIK3CD, ACTN4, MAPK7, EIF2S3, PIK3CA, EIF2B4, PTK2B, ACTA2, PIK3R5, HIF1A, EIF2S1, EIF2B2, PGF, BCL2, SHC1, AKT1, PIK3C3, FOXO3, SOS1, AKT3, VCL, PIK3R2, ACTC1, MAP2K1, ACTN1, PRKCA, PXN, VEGFB (includes EG:7…
Reelin Signaling in Neurons	4.05E00	MAP2K4, MAP3K11, PIK3R1, ARHGEF1, DAB1, MAP3K10, CNR2, ARHGEF11, MAP4K1, GSK3B, ITGA4, MAP3K9, PIK3C2B, ARHGEF4, ARHGEF15, CRKL, MAPK8IP2, ITGA6, ITGA5, MAPK8IP3, MAPK12, MAPK8IP1, PIK3R3, APBB1, ARHGEF16, ARHGEF6, MAPK10, PIK3CD, LRP8, ARHGEF9, PAFAH1B2, FYN, PIK3CA, MAPT, PIK3R5, APP, BLK, YES1, AKT1, CDK5, PIK3C3, HCK, ARHGEF2, ARHGEF3, PIK3R2, SRC, PIK3C2A, ITGA2, MAPK8, PIK3C2G, MAPK9, RELN,…
SAPK/JNK Signaling	3.93E00	MAP2K4, MAP3K11, DUSP8, TRD@, NFATC3, PIK3R1, SOS2, KRAS, MAP4K4, MAP3K4, GNB1, MAP3K10, GNB3, MRAS, MAP4K1, TAB1, MAP3K2, TP53, MAP3K9, PIK3C2B, RRAS, CRKL, MAPK8IP2, RAC1, MAPK8IP3, MAPK12, MAPK8IP1, ATF2, PIK3R3, MAP4K3, MAP3K12, GAB1, IRS1, ZAK, MAPK10, PIK3CD, DUSP4, GNG2, MAP4K5, PIK3CA, CDC42, PIK3R5, CRK, MAP3K5 (includes EG:4217), HNRNPK, GNG7, SHC1, TRADD, GNG11, GADD45A, MAP3K7, PIK3C3…
Glucocorticoid Receptor Signaling	3.85E00	RAF1, POLR2F, TGFBR1, PIK3R1, SOS2, SMARCD2, KRAS, GTF2E2, IL6, TAF13, MNAT1, HMGB1 (includes EG:3146), BAG1, NFKBIB, SERPINE1, STAT5A, PIK3C2B, SMAD2, RRAS, MED1, CDK7, CREBBP, POLR2J2, PCK1, STAT3, TRAF6, POU2F1, ERCC3, PRKACA, GTF2H1, NR3C2, PIK3CD, MAPK7, TNF, POLR2K, PIK3CA, ICAM1, PRL, POU2F2, HSPA6, JAK2, CCL5, SMARCA4, EP300, GTF2A2, POLR2L (includes EG:5441), AKT1, NCOA2, VIPR1, PIK3C3, …
Cardiac Hypertrophy Signaling	3.67E00	RAF1, TGFBR1, MYL6, PIK3R1, ADCY4, MYL5, SRF, GNG13, KRAS, MAP3K4, IL6, PLCH2, ADRB3, GNB1, PLCB1, PLCL1, GNG12, MAP3K2, PIK3C2B, RRAS, CREBBP, CACNA1C, PLCL2, MYL6B, CACNA1A, GNG10, ATF2, MYL9 (includes EG:10398), MYL12A, IRS1, PLCG2, GNB2, PRKACA, MAP2K3, PIK3CD, MAPK7, GNG2, MAP2K6, PIK3CA, EIF2B4, RHOT2, GNA11, MAP3K5 (includes EG:4217), EIF2B2, GNG7, EIF4E, EP300, HAND2, MTOR, ADRB1, AKT1, I…
Insulin Receptor Signaling	3.54E00	RAF1, SGK1, PIK3R1, SOS2, GSK3A, KRAS, GYS1, TSC2, IRS2, PIK3C2B, RRAS, CRKL, VAMP2, SCNN1G, GAB1, IRS1, PRKACA, PIK3CD, MAPK7, FYN, TSC1, PIK3CA, EIF2B4, TRIP10, PPP1R3C, CRK, JAK2, EIF2B2, EIF4E, PRKCZ, EIF4EBP1, MTOR, AKT1, PDE3B, PIK3C3, SOS1, PIK3R2, GRB2, MAPK6, PIK3C2G, MAPK8, ACLY, SH2B2, EIF2B1, SCNN1B, RAPGEF1, PRKACB, SOCS3, JAK1, BAD, MAPK1, LIPE, PPP1R3A, PTEN, MAP2K2, PPP1R7, INS, M…
Erythropoietin Signaling	3.49E00	RAF1, SOCS3, MAPK1, PIK3R1, SOS2, KRAS, MAP2K2, MRAS, NFKBIB, PRKD1, RPS6KB1, PIK3C2B, STAT5A, PTPN6, PRKCQ, RRAS, EPOR, NFKB2, MAPK12, PIK3R3, CBL, PLCG2, PRKCD, PRKCH, PIK3CD, MAPK7, EPO, RELA, PIK3CA, NFKBIE, PIK3R5, JAK2, NFKB1, PRKCZ, SHC1, NFKBIA, AKT1, PIK3C3, SOS1, PRKCE, AKT3, PIK3R2, STAT5B, MAP2K1, PRKCA, SRC, PIK3C2A, GRB2, PIK3C2G, MAPK6, BCL3, FOS, RRAS2, PRKCI, PIK3CB, ELK1, PRKCB
Valine, Leucine and Isoleucine Degradation	3.44E00	ABAT, PCCB, HMGCS2, BCKDHB, ALDH1A1, BCAT2, ALDH3A2, BCKDHA, ACAD10, HADHA, ALDH7A1, ALDH1B1, ACAA1, ECH1, ALDH9A1, ACADS, HIBCH, ACAD11, HIBADH, ALDH1A2, AUH, MCEE, SDS, MCCC2, HSD17B10, ALDH4A1, IWS1, ACAA2, GCDH, ALDH2, HADHB, ALDH1A3, ACAD8, OXCT1, MCCC1, HMGCL, HMGCS1, HSD17B4, ACADM, ALDH5A1, ECHS1, ACADSB, ACAD9, PCCA, ACAT1, DBT, EHHADH, IVD, HADH
IL-3 Signaling	3.42E00	GAB2, RAF1, JAK1, MAPK1, BAD, PIK3R1, KRAS, PAK1, MAP2K2, PPP3R1, MRAS, PRKD1, PIK3C2B, STAT6, STAT5A, PTPN6, PRKCQ, RRAS, CRKL, RAC1, STAT3, PPP3CC, MAPK12, PIK3R3, CSF2RB, PRKCD, PIK3CD, PRKCH, MAPK7, PIK3CA, PIK3R5, JAK2, PRKCZ, PPP3R2, SHC1, AKT1, PPP3CB, PIK3C3, SOS1, AKT3, PRKCE, PIK3R2, STAT1, STAT5B, MAP2K1, PPP3CA, PRKCA, PIK3C2A, GRB2, CHP, PIK3C2G, MAPK6, FOS, RRAS2, PRKCI, FOXO1, PIK3…
Huntington's Disease Signaling	3.31E00	POLR2F, SGK1, PIK3R1, SOS2, GNG13, CREB5, GNB1, NSF, MAP3K10, VAMP3, TCERG1, PLCB1, ATF4, NAPA, DNM2, PRKD1, GNG12, TP53, CAPN5, PIK3C2B, CAPN6, PRKCQ, CREBBP, CREB3, POLR2J2, UBE2S, ITPR1, CAPN10, GNG10, ATF2, DYNC1I2, CACNA1B, HTT, KLK2, GNB2, PIK3CD, GNG2, SNCA, POLR2K, PIK3CA, GNA11, HSPA6, VTI1B, GNG7, PRKCZ, EP300, TGM2, CASP6, POLR2L (includes EG:5441), MTOR, AKT1, IGF1, PIK3C3, SOS1, CREB…
Aminoacyl-tRNA Biosynthesis	3.22E00	CARS, GARS, HARS, DARS2, QARS, NARS2, AARSD1, FARSB, NARS, PARS2, LARS, TARS2, FARS2, KARS, DARS, VARS, IARS, IARS2, RARS2, MARS2, TARSL2, CARS2, LARS2, HARS2, TARS, MARS, EPRS, EARS2, WARS2, WARS, YARS2, RARS, YARS, RAB3GAP2, MTFMT
Thrombopoietin Signaling	3.21E00	RAF1, GAB2, PIK3CA, THPO, MAPK1, PIK3R1, PIK3R5, KRAS, JAK2, PRKCZ, MYC, SHC1, MPL, MAP2K2, PIK3C3, SOS1, MRAS, PRKCE, IRS2, PIK3R2, STAT1, STAT5B, MAP2K1, PRKD1, PRKCA, PIK3C2B, STAT5A, PRKCQ, PIK3C2A, GRB2, RRAS, PIK3C2G, MAPK6, STAT3, MAPK12, PIK3R3, FOS, PRKCI, RRAS2, PTPN11, PRKCD, PLCG2, PIK3CB, PRKCH, PIK3CD, MAPK7, PRKCB
ERK/MAPK Signaling	3.2E00	RAF1, PPP2CA, PIK3R1, HSPB2, SOS2, SRF, PPP2R3B, KRAS, CREB5, PAK1, PPM1J, ATF4, ITGA4, ETS1, PIK3C2B, YWHAG, RRAS, CRKL, CREB3, YWHAZ, ITGA5, STAT3, RAP1A, ATF2, PLA2G4C, ARAF, PPP2R4, PPP2R3A, PLCG2, PPP2R2B, PRKACA, HSPB7, DUSP4, PIK3CD, MAPK7, RAP1B, FYN, PIK3CA, PTK2B, PPP2R2A, DUSP6, PPP1R3C, PLA2G10, CRK, EIF4E, DUSP2, KSR1, EIF4EBP1, PIK3C3, CREB1, SOS1, PRKCE, PIK3R2, GRB2, PPP2R5D, ITGA…
LPS-stimulated MAPK Signaling	3.16E00	MAP2K4, RAF1, MAPK1, PIK3R1, SRF, KRAS, IKBKB, PAK1, IKBKG, MAP2K2, MRAS, NFKBIB, PRKD1, PIK3C2B, MAP3K14, PRKCQ, RRAS, RAC1, NFKB2, MAPK12, ATF2, PIK3R3, PRKCD, MAPK10, PIK3CD, PRKCH, MAP2K3, MAPK7, MAP2K6, RELA, PIK3CA, CDC42, NFKBIE, PIK3R5, MAP3K5 (includes EG:4217), NFKB1, MAPK11, PRKCZ, NFKBIA, MAP3K7, PIK3C3, CREB1, PRKCE, PIK3R2, MAP2K1, PRKCA, PIK3C2A, ATF1, PIK3C2G, MAPK8, MAPK6, MAPK9,…
IGF-1 Signaling	3.15E00	PRKACB, RAF1, CTGF, MAPK1, BAD, PIK3R1, SOS2, SRF, KRAS, PTK2, YWHAQ (includes EG:10971), CASP9, MAP2K2, CSNK2A1, MRAS, IRS2, IGFBP1, RASA1, RPS6KB1, PIK3C2B, YWHAG, RRAS, YWHAZ, IGFBP5, MAPK12, NEDD4, IGFBP2, PIK3R3, PTPN11, IRS1, PRKACG, PRKACA, IGFBP3, PIK3CD, PRKCH, MAPK7, CYR61, IGFBP4, PIK3CA, PIK3R5, IGFBP7, PRKCZ, PRKAG1, SHC1, AKT1, IGF1, PIK3C3, FOXO3, SOS1, PRKAR1B, IGF1R, AKT3, PIK3R2…
Ephrin Receptor Signaling	3.12E00	RAF1, ITSN1, AXIN1, SOS2, ARPC5, GNG13, KRAS, CREB5, GNB1, VEGFA, NCK2, EPHB1, PAK1, ATF4, ARPC1A, GNG12, ITGA4, ACTR2, KALRN, RRAS, CRKL, CREB3, ITGA5, STAT3, RAP1A, GNG10, ATF2, ACP1, GNB2, MAPK7, GNG2, EPHA2, RAP1B, FYN, RGS3, ARPC1B, CDC42, GRIN2D, GNA11, CRK, EPHA4, JAK2, GNG7, ACTR3, AKT1, SORBS1, EFNA5, SOS1, CREB1, ARPC3, EPHB4, VEGFB (includes EG:7423), GRB2, GNA12, ITGA2, GNAQ, MAPK6, P…
NRF2-mediated Oxidative Stress Response	3.11E00	RAF1, PIK3R1, MAF, GSTA5, DNAJC3, KRAS, SOD2, KEAP1, ABCC1, ATF4, DNAJA3, TXN, DNAJC16, PRKD1, GSTK1, PIK3C2B, DNAJB12, PRKCQ, DNAJC9, RRAS, GSTM3 (includes EG:2947), CREBBP, JUNB, MAFF, STIP1, DNAJC5B, MAP2K3, PIK3CD, SQSTM1, MAPK7, PTPLAD1, EPHX1, MAP2K6, PIK3CA, GSTM5, HSPB8, DNAJA4, DNAJC13, MAP3K5 (includes EG:4217), DNAJA1, SOD3, PRKCZ, EP300, MAFG, DNAJB13, GSTT1, AKT1, GSTA4, PIK3C3, UBE2…
GM-CSF Signaling	3.06E00	RAF1, MAPK1, PIK3R1, GNB2L1, SOS2, KRAS, CAMK2D, CAMK2A, MAP2K2, PPP3R1, CISH, MRAS, ETS1, PIK3C2B, RRAS, STAT3, PPP3CC, MAPK12, PIK3R3, CSF2RB, BCL2L1, PTPN11, PIK3CD, MAPK7, RUNX1, BCL2A1, CAMK2G, PIK3CA, PIK3R5, JAK2, PPP3R2, SHC1, AKT1, PPP3CB, PIK3C3, SOS1, HCK, AKT3, PIK3R2, STAT5B, STAT1, MAP2K1, PPP3CA, CAMK2B, PIK3C2A, GRB2, PIK3C2G, MAPK6, RRAS2, LYN, PIK3CB, ELK1, PRKCB
Estrogen Receptor Signaling	3.05E00	TAF4B, RAF1, POLR2F, POLR2D, MAPK1, SOS2, KRAS, TAF10, MNAT1, TAF13, PGR, CTBP1, MAP2K2, NR0B2, MRAS, POLR2H, IGFBP1, TAF9, PELP1, MED1, RRAS, CDK7, CREBBP, TBP, RBM9, POLR2J2, PCK1, MAPK12, MED14, NCOA3, KAT2B, TAF1, HDAC3, TAF4, POLR2E, ERCC3, NCOA1, GTF2H1, MAPK7, ESR1, TRRAP, ESR2, POLR2K, GTF2F2, GTF2H2, POLR2B, TAF7, GTF2A1, NR3C1, SMARCA4, EP300, SHC1, SPEN, GTF2B, POLR2L (includes EG:5441…
Mechanisms of Viral Exit from Host Cells	3.01E00	SNF8, VPS28, ACTA2, SH3GLB1, SH3GL2, LMNB1, VPS37C, VPS4A, PRKCZ, PRKCE, XPO1, SH3GLB2 (includes EG:56904), PDCD6IP, ACTC1, PRKD1, VPS24, ACTA1, PRKCA, PRKCQ, VPS25, ACTG1, TSG101, NEDD4, CHMP6, PRKCI, PRKCD, VPS36, PRKCH, PRKCB
RAR Activation	2.97E00	PIK3R1, ADCY4, SMARCD2, MNAT1, VEGFA, RARA, CSNK2A1, ZBTB16, RDH13, PRKD1, SMAD2, STAT5A, PRKCQ, MED1, CDK7, CREBBP, NFKB2, CSF2RB, ERCC3, PRKACA, GTF2H1, PIK3CD, RXRA, PIK3CA, JAK2, MAP3K5 (includes EG:4217), PRKCZ, SMARCA4, EP300, AKT1, ALDH1A3, PNRC1, RARB, RBP2, PRKCE, GTF2H5, NCOR1, PIK3R2, MMP1 (includes EG:4312), CITED2, GTF2H3, SRA1, RDH14, RDH11, CSK, ADCY6, MAPK8, FOS, NCOR2, RBP5, PPAR…
JAK/Stat Signaling	2.95E00	SOCS1, RAF1, SOCS3, JAK1, MAPK1, PIK3R1, SOS2, SOCS6, KRAS, MAP2K2, CISH, MRAS, STAT5A, PIK3C2B, STAT6, PTPN6, RRAS, TYK2, STAT3, MAPK12, PIK3R3, PIAS4, PTPN11, PIK3CD, MAPK7, SOCS5, PIK3CA, PIAS1, PIK3R5, JAK2, SHC1, MTOR, AKT1, PIK3C3, SOS1, PTPN1, AKT3, PIK3R2, SUMO1, STAT5B, STAT1, MAP2K1, PIK3C2A, GRB2, MAPK6, PIK3C2G, SOCS4, STAT4, PIAS3, RRAS2, CDKN1A, PIK3CB
Protein Ubiquitination Pathway	2.92E00	UBE2H (includes EG:7328), USP45, UBR2, UBE2L3, USP20, PSMB8, USP48, PAN2, BAG1, PSMD10, USP10, ANAPC11, PSMA2, PSMC2, UBE2J1, UBE2Q1, USP9X, USP19, THOP1, UBE2S, NEDD4, UBE2G2, TRAF6, PSMB2, PSMA5, PSMD12, PSMB1, ANAPC5, PSMD1, SMURF2, ANAPC2, USP24, USP18, PSMD7, PSMB10, CUL1, PSMD9, CDC23 (includes EG:8697), TAP1, SMURF1, USO1, USP3, HLA-A, PSMC6, USP42, UBE2D3 (includes EG:7323), PARK2, UCHL3,…
PDGF Signaling	2.86E00	MAP2K4, RAF1, JAK1, MAPK1, PIK3R1, SOS2, SRF, KRAS, MYC, SPHK2, MAP2K2, MRAS, CSNK2A1, CAV3, RASA1, PDGFRB, PIK3C2B, RRAS, CRKL, TYK2, STAT3, MAPK12, PDGFB, PIK3R3, PLCG2, ACP1, PIK3CD, MAPK7, PIK3CA, PDGFA, ABL1, PIK3R5, CRK, JAK2, PDGFC, SHC1, PIK3C3, SOS1, PDGFRA, PIK3R2, STAT1, MAP2K1, PRKCA, SRC, PIK3C2A, GRB2, MAP3K1, PIK3C2G, MAPK6, MAPK8, FOS, CSNK2A2, RRAS2, ABL2, PIK3CB, EIF2AK2, ELK1, …
Ubiquinone Biosynthesis	2.82E00	NDUFA4, NDUFA10 (includes EG:4705), NDUFB5, UHRF1BP1, NDUFB8, NDUFA4L2, FTSJ2, NDUFA2, BCKDHB, NDUFB9, NDUFA5, NDUFS1, NDUFC2, BCKDHA, NDUFAB1, NDUFB6, NDUFS2, NDUFS4, NDUFC1, NDUFV1, NDUFB3, NDUFS7, METTL1, FTSJ1, NDUFB1, EDF1, NDUFA13, NDUFB4, NDUFV2, NDUFS8, NDUFA11, NDUFA6, PRMT5, NDUFA12, NDUFA3, NDUFB2
CD40 Signaling	2.7E00	MAP2K4, CD40LG, TRAF3, MAPK1, PIK3R1, IKBKB, IKBKG, MAP2K2, TRAF5, NFKBIB, MAP3K14, PIK3C2B, NFKB2, STAT3, MAPK12, PIK3R3, TRAF6, CD40, MAPK10, MAP2K3, PIK3CD, MAPK7, MAP2K5, MAP2K6, RELA, PIK3CA, ICAM1, NFKBIE, PIK3R5, NFKB1, MAPK11, TANK, NFKBIA, MAP3K7, PIK3C3, PIK3R2, MAPKAPK2, MAP2K1, FCER2, TRAF1, PIK3C2A, ATF1, MAPK6, MAPK8, PIK3C2G, MAPK9, BCL3, FOS, TRAF2, MAPK14, LTA, PIK3CB, IKBKAP
Hypoxia Signaling in the Cardiovascular System	2.7E00	UBE2H (includes EG:7328), UBE2A, UBE2L3, UBE2D2, CREB5, NOS3, PTEN, ARNT, VEGFA, UBE2B, ATF4, UBE2E3, NFKBIB, UBE2J1, ATM, TP53, UBE2Q1, COPS5, CREB3, CSNK1D, BIRC6, UBE2S, CREB3L4, ATF2, UBE2G2, UBE2D4, UBE2G1, HIF1AN, HSP90AA1, LDHA, UBE2E1, UBE2J2, UBE2I, EPO, UBE2N, NFKBIE, HIF1A, UBE2F, EP300, AKT1, NFKBIA, UBE2V1, CREB1, UBE2D3 (includes EG:7323), SUMO1, UBB, UBE2R2 (includes EG:54926), BCL…
Xenobiotic Metabolism Signaling	2.61E00	RAF1, SULT1C2, CAMK1, PPP2CA, PIK3R1, GSTA5, MAF, PPP2R3B, KRAS, MAP3K4, IL6, CYP3A5, ARNT, CAMK2A, SULT4A1, NR1I2, KEAP1, PPM1J, HS3ST1, PRKD1, AHR, ALDH7A1, GSTK1, MAP3K2, ALDH1B1, PIK3C2B, PRKCQ, MED1, RRAS, GSTM3 (includes EG:2947), CREBBP, NFKB2, HS3ST3B1, PPP2R4, PPP2R3A, PPP2R2B, MAP2K3, PIK3CD, MAPK7, RXRA, ALDH16A1, TNF, NDST1, CAMK2G, MAP2K6, ALDH4A1, PIK3CA, GSTM5, PPP2R2A, MAP3K5 (inc…
IL-8 Signaling	2.58E00	RAF1, PLD2, PIK3R1, GNG13, KRAS, VEGFA, GNB1, NFKBIB, GNG12, PRKD1, PIK3C2B, PRKCQ, PLD3, RRAS, MMP2, PLD1, GNG10, TRAF6, CDH1, CCND3, CCND2, ARAF, GNB2, PIK3CD, MAPK7, GNG2, NAPEPLD, PIK3CA, ICAM1, PTK2B, RHOT2, GNG7, PRKCZ, EIF4EBP1, MTOR, AKT1, RHOD, PIK3C3, GPLD1, RHOU, PRKCE, PIK3R2, EGFR, NOX1, VEGFB (includes EG:7423), RHOC, GNA12, FLT4, MAPK6, PIK3C2G, MAPK8, GNG5, CSTB, GNAI3, ITGB2, PTG…
Cardiac β-adrenergic Signaling	2.56E00	PRKACB, ADRBK1, PPP2CA, ADCY4, PDE3A, GNB2L1, ATP2A1, GNB5, GNG13, PPP2R3B, PPP1R3A, AKAP3, PDE4D, ATP2A2, GNB1, GNB3, PDE7B, PPP1R7, ADCY5, PPM1J, PPM1L, PKIA, PPP1CA, GNG12, ADCY9, PPP1R14C, PDE2A, PLN, PDE10A, ADRBK2, ATP2A3, CACNA1C, PPP1R11, GNG3, PDE4B, CACNA1A, GNG10, PDE8A, AKAP13, PPP2CB, PPP2R1A, PPP2R3A, PPP2R4, PKIB, PRKACG, PPP2R2B, PRKACA, GNB2, PPP1R12A, GNG2, SLC8A1, PKIG, AKAP12,…
Wnt/β-catenin Signaling	2.5E00	TGFBR1, AXIN1, PPP2CA, TGFBR3, SOX12, TLE1, PPP2R3B, GSK3A, BCL9, SOX13, PPM1J, RARA, CSNK2A1, MAP4K1, WNT5B, TP53, CREBBP, CSNK1D, TCF3, CDH2, CDH1, CDH5, PPP2R3A, PPP2R4, PPP2R2B, DKK4, SFRP1, DVL2 (includes EG:1856), WNT1, TCF4, PPP2R2A, SOX15, LRP6, ILK, KREMEN1, FZD1, ACVR2B, EP300, AKT1, CDH3, RARB, CTNNB1, SOX5 (includes EG:6660), SOX7, PPP2R5D, GNAQ, SOX11, PPP2R5A, WNT3A, SOX6, CD44, BTR…
Inositol Phosphate Metabolism	2.5E00	MINPP1, SGK1, PIK3R1, PLCH2, PAK1, IP6K3, ITPKB, PRPF4B, PLCB1, PLCL1, ATM, MAP3K9, CDK18, PIK3C2B, GRK4, DAPK1, IMPA1, PRKCQ, CDK7, CSNK1D, GRK5, PLCL2, SYNJ2, INPP4B, INPP5F, ARAF, PI4K2A, PLCG2, ITPKC, MAP2K3, PIK3CD, MAPK7, PIP4K2A, PIP4K2C, MAP2K6, PIK3CA, INPP1, INPP5A, ISYNA1, PRKX, PIK3C3, INPP5B, PRKCE, INPP5J, PIP5KL1, PIK3R2, PI4KA, INPP5E, DMPK, MAPK8, PIK3C2G, MAPK6, PLK1, ITPKA, ACV…
Thrombin Signaling	2.47E00	RAF1, CAMK1, MYL6, PIK3R1, ADCY4, MYL5, GNG13, KRAS, ARHGEF1, PLCH2, MYLK, GNB1, CAMK2A, PLCB1, PLCL1, PRKD1, GNG12, PIK3C2B, ARHGEF4, PRKCQ, RRAS, ITPR1, NFKB2, PLCL2, MYL6B, GNG10, MYL9 (includes EG:10398), MYL12A, PLCG2, ARHGEF6, GNB2, PIK3CD, MAPK7, GNG2, ARHGEF9, CAMK2G, PIK3CA, RHOT2, GNA11, GNG7, PRKCZ, AKT1, RHOD, PIK3C3, SOS1, CREB1, RHOU, PRKCE, ARHGEF3, PIK3R2, CAMK2B, EGFR, RHOC, GRB2…
Clathrin-mediated Endocytosis	2.47E00	PIK3R1, ARPC5, SH3GLB1, VEGFA, CD2AP, SNX9 (includes EG:51429), FGF12, CSNK2A1, ARPC1A, STAM, ITGB4, DNM2, PIK3C2B, ACTR2, USP9X, ITGA5, AP2S1, TFRC, RAB11A, PIK3CD, ITGB6, PIK3CA, AP2A1, STON2, ARPC1B, CDC42, FGF2, GAK, ITGB8, ARF6, ACTR3, IGF1, FGF18, PIK3C3, FGF23, ARPC3, DAB2, PIK3R2, LDLRAP1, SH3GLB2 (includes EG:56904), FGF7, HGS, PPP3CA, RAB4B, AP2B1, VEGFB (includes EG:7423), RAB5A, GRB2,…
TGF-β Signaling	2.42E00	MAP2K4, RAF1, NODAL, INHA, BMP4, TGFBR1, MAPK1, SMAD3, SOS2, KRAS, TGFBR2, MAP2K2, TGFB1, RUNX2, MRAS, MAP4K1, SERPINE1, TFE3, SMAD1, AMHR2, TAB1, ZFYVE9, SMAD2, RRAS, CREBBP, MAPK12, PITX2, INHBA, INHBB, ACVR1B, ZNF423, PIAS4, TGFB3, SMURF2, MAPK7, BMPR2, SMAD5, ACVR2B, TGIF1, SMURF1, EP300, BMPR1A, MAP3K7, SOS1, TGFB2, SMAD4, VDR, MAP2K1, RUNX3, UBB, GRB2, ACVR1, MAPK8, SMAD7, MAPK6, SMAD6, MAP…
Butanoate Metabolism	2.38E00	HSD17B10, ALDH4A1, SDHB, NLGN1, ABAT, LIPE, HMGCS2, SDHAL1, PDHA1 (includes EG:5160), ALDH2, HADHB, ALDH1A1, BDH1, ALDH1A3, ALDH3A2, OXCT1, MYO5B, HMGCL, HSD17B4, HMGCS1, HADHA, ALDH5A1, L2HGDH, ALDH7A1, ALDH1B1, ECHS1, PPME1, ACAA1, SUCLG2, ECH1, DCXR, ALDH9A1, ACADS, AACS, ALDH1A2, AUH, ACAT1, DBT, EHHADH, SDS, PDHB, HADH, ILVBL
Renin-Angiotensin Signaling	2.25E00	MAP2K4, PRKACB, RAF1, MAPK1, ADCY4, PIK3R1, SOS2, KRAS, PTK2, PAK1, MAP2K2, ADCY5, MRAS, PRKD1, ADCY9, PIK3C2B, PTPN6, PRKCQ, ITPR2, RRAS, RAC1, STAT3, NFKB2, ITPR1, MAPK12, ATF2, PIK3R3, PRKCD, PLCG2, PRKACG, SHC2, PRKACA, MAPK10, PIK3CD, PRKCH, MAPK7, TNF, AGTR1, RELA, PIK3CA, PTK2B, PIK3R5, CCL5, JAK2, NFKB1, MAPK11, PRKAG1, PRKCZ, SHC1, PIK3C3, SOS1, PRKAR1B, PRKCE, PIK3R2, STAT1, MAP2K1, ACE…
Virus Entry via Endocytic Pathways	2.25E00	ITSN1, PIK3R1, KRAS, AP2A2, MRAS, ITGB4, DNM2, PRKD1, ACTA1, ITGA4, PIK3C2B, PRKCQ, RRAS, CLTC, ITGA6, RAC1, ITGA5, AP2S1, PIK3R3, PRKCD, CLTA, PLCG2, CLTCL1, TFRC, PIK3CD, PRKCH, ITGB6, FYN, FLNB, PIK3CA, AP2A1, CDC42, ACTA2, CD55, ABL1, PIK3R5, ITGB8, PRKCZ, HLA-A, FLNA, PIK3C3, PRKCE, PIK3R2, ACTC1, PRKCA, AP2B1, SRC, AP2M1, PIK3C2A, ITGA2, PIK3C2G, ITGAL, ACTG1, FOLR1, ITGB3, ITGB2, RRAS2, PR…
EGF Signaling	2.22E00	MAP2K4, RAF1, PIK3CA, JAK1, MAPK1, PIK3R1, SOS2, PIK3R5, SRF, EGF, SHC1, PIK3C3, SOS1, CSNK2A1, PIK3R2, STAT1, RASA1, MAP2K1, PRKCA, EGFR, PIK3C2B, PIK3C2A, GRB2, ITPR2, MAP3K1, MAPK8, PIK3C2G, MAPK6, STAT3, ITPR1, MAPK12, PIK3R3, CSNK2A2, FOS, PIK3CB, PIK3CD, MAPK7, ELK1
NF-κB Activation by Viruses	2.17E00	RAF1, CCR5, MAPK1, PIK3R1, KRAS, IKBKB, IKBKG, MRAS, ITGAV, NFKBIB, PRKD1, ITGA4, PIK3C2B, MAP3K14, PRKCQ, RRAS, TBP, ITGA6, ITGA5, NFKB2, MAPK12, PIK3R3, PRKCD, PRKCH, PIK3CD, MAPK7, RELA, PIK3CA, NFKBIE, PIK3R5, NFKB1, PRKCZ, NFKBIA, AKT1, PIK3C3, AKT3, PRKCE, PIK3R2, PRKCA, PIK3C2A, MAP3K1, ITGA2, MAPK6, PIK3C2G, BCL3, ITGAL, ITGB3, ITGB2, TRAF2, RIPK1, RRAS2, PRKCI, PIK3CB, IKBKAP, EIF2AK2, C…
Aryl Hydrocarbon Receptor Signaling	2.1E00	HSPB2, POLA1, GSTA5, IL6, ARNT, RB1, RARA, AHR, ALDH7A1, GSTK1, ATM, TP53, ALDH1B1, CCNE2, TFDP1, MED1, GSTM3 (includes EG:2947), NFKB2, CCND3, CCND2, E2F1, HSPB7, MAPK7, ALDH16A1, RXRA, ESR2, TNF, ALDH4A1, GSTM5, SMARCA4, EP300, CHEK1, TGM2, GSTT1, NCOA2, GSTA4, ALDH1A3, RARB, ALDH5A1, NFIC, MAPK6, MAPK8, SLC35A2, CYP1B1, AIP, FOS, NFIA, CDKN1A, NCOR2, ATR, CDKN2A, TRIP11, MAPK1, TP73, RARG, MYC…
Melatonin Signaling	2.08E00	MAP2K4, PRKACB, RAF1, PLCB2, MTNR1A, MAPK1, CALM2, PLCH2, PLCD3, CAMK2A, PLCE1, CAMK2D, MAP2K2, RORA, PLCB1, PLCL1, PRKD1, CALM1, PRKCQ, RORC, PLCL2, MAPK12, ARAF, PLCG2, PRKCD, PRKACG, GNAO1, PRKACA, PRKCH, MAP2K3, MAPK7, MAP2K5, OPN1SW, RORB, CAMK2G, MAP2K6, PRKCZ, PRKAG1, BRAF, PRKAR1B, PRKCE, PLCD4, MAP2K1, PRKCA, CAMK2B, GNAQ, GNAI1, MAPK6, GNAI2, GNAI3, PLCB4, PRKAR2B, PRKCI, PRKAG2, PRKCB,…
Role of BRCA1 in DNA Damage Response	2.08E00	RBBP8, SMARCD2, MRE11A, E2F3, RBL1, RAD50, MLH1, SMARCA4, CHEK1, RAD51, RB1, GADD45A, E2F5, BLM, STAT1, E2F2, CHEK2, ATM, TP53, E2F4, ATF1, FANCG, RPA1, RFC1, PLK1, FANCC, RFC5, BACH1, NBN, POU2F1, MSH2, RFC4, SMARCA2, CDKN1A, E2F1, MSH6, HLTF, ATR, FANCA, RFC3
PI3K/AKT Signaling	2.05E00	GAB2, RAF1, JAK1, MAPK1, BAD, PPP2CA, PIK3R1, SOS2, PPP2R3B, GSK3A, LIMS1, KRAS, NOS3, PTEN, YWHAQ (includes EG:10971), IKBKB, IKBKG, GYS1, MAP2K2, PPM1J, PPM1L, TSC2, MRAS, GSK3B, NFKBIB, RHEB, THEM4, ITGA4, TP53, RPS6KB1, CDC37, YWHAG, RRAS, TYK2, YWHAZ, ITGA5, NFKB2, MAPK12, MAPK8IP1, PIK3R3, PPP2CB, BCL2L1, PPP2R1A, GAB1, PPP2R3A, PPP2R4, PPP2R2B, HSP90AA1, PIK3CD, MAPK7, TSC1, RELA, PIK3CA, …
Propanoate Metabolism	2.03E00	ALDH4A1, ABAT, IWS1, PCCB, GCDH, ALDH2, HADHB, SUCLA2, ALDH1A1, ALDH1A3, ALDH3A2, ACSS2, ACAD8, ACADM, UEVLD, ACAD10, HADHA, ALDH5A1, ALDH7A1, ALDH1B1, ACSL3, ACACB, ECHS1, ACAA1, SUCLG2, ECH1, ACSS1, ACADSB, ACAD9, ALDH9A1, ACADS, ACAD11, HIBCH, PCCA, SUCLG1, AUH, ALDH1A2, ACAT1, MCEE, ACACA, MLYCD, EHHADH, IVD, SDS, ACSL1, LDHA
IL-17 Signaling	2E00	MAP2K4, JAK1, MMP3, MAPK1, PIK3R1, IL17RC, KRAS, IL6, CXCL10, TRAF3IP2, MAP2K2, MRAS, GSK3B, IL17F, PIK3C2B, MAP3K14, IL8, RRAS, MAPK12, ATF2, PIK3R3, TRAF6, MAPK10, MAP2K3, PIK3CD, MAPK7, MAP2K6, RELA, PIK3CA, PIK3R5, JAK2, NFKB1, MUC5B, MAPK11, AKT1, MAP3K7, TIMP1, PIK3C3, AKT3, PIK3R2, MAPKAPK2, NOS2, MAP2K1, DEFB4A, PIK3C2A, MAPK6, MAPK8, PIK3C2G, MAPK9, CEBPB, RRAS2, MAPK14, PIK3CB, PTGS2, E…
CNTF Signaling	1.98E00	RAF1, PIK3CA, JAK1, MAPK1, PIK3R1, PIK3R5, RPS6KA3, KRAS, JAK2, LIFR, MTOR, AKT1, MAP2K2, PIK3C3, SOS1, MRAS, PIK3R2, RPS6KA2, STAT1, MAP2K1, PIK3C2B, RPS6KB1, PIK3C2A, RRAS, GRB2, TYK2, CNTFR, PIK3C2G, MAPK6, STAT3, MAPK12, PIK3R3, RRAS2, PTPN11, PIK3CB, RPS6KA4, RPS6KA5, PIK3CD, MAPK7
CXCR4 Signaling	1.94E00	RAF1, MYL6, PIK3R1, ADCY4, MYL5, GNG13, KRAS, GNB1, PAK1, PLCB1, PRKD1, GNG12, PIK3C2B, PRKCQ, RRAS, ITPR1, MYL6B, GNG10, MYL9 (includes EG:10398), DOCK1, MYL12A, GNB2, PIK3CD, MAPK7, GNG2, PIK3CA, RHOT2, GNA11, CRK, GNG7, PRKCZ, AKT1, RHOD, PIK3C3, RHOU, PRKCE, PIK3R2, RHOC, EGR1, GNA12, MYLPF, PIK3C2G, ADCY6, MAPK8, MAPK6, GNAQ, GNG5, FOS, GNAI3, LYN, PRKCB, MAP2K4, PLCB2, MAPK1, GNB2L1, GNB5, …
α-Adrenergic Signaling	1.93E00	PRKACB, RAF1, MAPK1, ADCY4, PHKG2, GNB2L1, GNB5, CALM2, GNG13, KRAS, GNB1, GYS1, PHKB, GNB3, MAP2K2, ADCY5, MRAS, GNG12, PRKD1, PHKG1, CALM1, ADCY9, PRKCQ, ITPR2, RRAS, GNG3, ITPR1, MAPK12, GNG10, ADRA2A, PYGM, PRKCD, PLCG2, PRKACG, PRKACA, GNB2, PRKCH, GNG2, MAPK7, SLC8A1, OPN1SW, PRKAG1, PRKCZ, GNG7, GNG11, PRKAR1B, PRKCE, GNG4, MAP2K1, PRKCA, ADCY2, GNAI1, SLC8A3, ADCY6, MAPK6, GNAQ, PYGB, PYG…
PPARα/RXRα Activation	1.9E00	RAF1, TGFBR1, PRKAB1, TGFBR3, ADCY4, SOS2, KRAS, IL6, PLCH2, ADIPOR1, GPD2, PLCB1, PLCL1, NFKBIB, SMAD2, ACAA1, MED1, RRAS, CREBBP, PLCL2, NFKB2, MED12, TRAF6, PRIC285 (includes EG:85441), PLCG2, IRS1, PRKACA, MAP2K3, SLC27A1, MAPK7, RXRA, ADIPOR2, MAP2K6, GNA11, JAK2, ACVR2B, EP300, SOS1, NCOR1, GRB2, ACOX1, ADCY6, MAPK8, MAPK6, GNAQ, AIP, NCOR2, ACVR2A, PPARGC1A, PRKCB, PPARA, PRKACB, MAP2K4, P…
4-1BB Signaling in T Lymphocytes	1.89E00	MAP2K4, RELA, MAPK1, NFKBIE, MAP3K5 (includes EG:4217), NFKB1, IKBKB, IKBKG, NFKBIA, MAP2K2, TNFSF9, NFKBIB, MAP2K1, TRAF1, MAP3K14, TNFRSF9, MAP3K1, MAPK8, MAPK6, MAPK9, BCL3, NFKB2, MAPK12, ATF2, TRAF2, MAPK10, IKBKAP, MAPK7
Actin Cytoskeleton Signaling	1.85E00	RAF1, MYH10, MYL6, PIK3R1, ARPC5, SOS2, MYL5, MYLK2, KRAS, ARHGEF1, MYH7B (includes EG:57644), SLC9A1, MYLK, PAK1, EZR, FGF12, DIAPH2, ARPC1A, SSH2, GNG12, ITGA4, ACTR2, PIK3C2B, ARHGEF4, RRAS, MYH13, CRKL, ITGA5, MYH7, MYL6B, MYL9 (includes EG:10398), DOCK1, MYL12A, ARHGEF6, GRLF1, PIK3CD, WASF2, MAPK7, PIP4K2A, PIP4K2C, PIK3CA, FGD3, FN1, ARPC1B, CDC42, FGF2, ARHGEF7, MYLK3, CRK, IQGAP2, ACTR3,…
Angiopoietin Signaling	1.84E00	BAD, PIK3R1, KRAS, NOS3, PTK2, IKBKB, IKBKG, TNIP1, PAK1, CASP9, GRB7, MRAS, ANGPT4, NFKBIB, RASA1, TEK, STAT5A, PIK3C2B, RRAS, NFKB2, ANGPTL1, TIE1, PIK3R3, PTPN11, PIK3CD, RELA, ANGPT2, PIK3CA, GRB14, NFKBIE, PIK3R5, CRK, NFKB1, AKT1, NFKBIA, PIK3C3, SOS1, AKT3, PIK3R2, STAT5B, PAK4, PAK6, PIK3C2A, GRB2, PIK3C2G, BCL3, RRAS2, FOXO1, PIK3CB, IKBKAP
Macropinocytosis	1.84E00	PIK3R1, KRAS, PAK1, INS, MRAS, ITGB4, PRKD1, PIK3C2B, PRKCQ, RRAS, RAC1, ITGA5, RAB34, PDGFB, PIK3R3, RHOA, PLCG2, PRKCD, PRKCH, PIK3CD, ACTN4, ITGB6, PIK3CA, CDC42, PDGFA, PIK3R5, EGF, ITGB8, NGF, PDGFC, PRKCZ, ARF6, PIK3C3, HGF, PRKCE, PIK3R2, PRKCA, SRC, RAB5A, PIK3C2A, PIK3C2G, CSF1R, ITGB3, ITGB2, PRKCI, RRAS2, ABI1, CSF1, PIK3CB, PRKCB
Ceramide Signaling	1.76E00	MAP2K4, RAF1, BAD, PPP2CA, PIK3R1, PPP2R3B, KRAS, CTSD, SPHK2, PPM1J, PPM1L, MRAS, NSMAF, PIK3C2B, S1PR5, CNKSR1, RRAS, NFKB2, SMPD2, PIK3R3, S1PR4, PPP2CB, PPP2R1A, PPP2R4, PPP2R3A, PPP2R2B, PIK3CD, DIABLO, TNF, RELA, PIK3CA, PPP2R2A, PIK3R5, NFKB1, PRKCZ, KSR1, BCL2, AKT1, PIK3C3, AKT3, PIK3R2, TNFRSF1B, SMPD3, MAP2K1, PIK3C2A, PPP2R5C, TNFRSF1A, PPP2R5D, MAP3K1, PIK3C2G, MAPK8, CERK, PPP2R5A, …
Neurotrophin/TRK Signaling	1.75E00	MAP2K4, RAF1, NTF4, MAPK1, PIK3R1, SOS2, KRAS, CREB5, MAP2K2, MRAS, ATF4, FRS2, PIK3C2B, RRAS, CREB3, CREB3L4, MAPK12, ATF2, PIK3R3, GAB1, PTPN11, KLK2, MAP2K3, PIK3CD, MAPK7, MAP2K5, MAP2K6, PIK3CA, NTF3, CDC42, PIK3R5, MAP3K5 (includes EG:4217), NGF, SHC1, AKT1, PIK3C3, CREB1, SOS1, SORCS1, PIK3R2, MAP2K1, PIK3C2A, SPRY1, GRB2, MAPK8, PIK3C2G, MAPK6, FOS, RRAS2, NTRK2, NTRK3, PIK3CB
FGF Signaling	1.71E00	RAF1, MAPK1, PIK3R1, SOS2, CREB5, FGFR3, FGF12, ATF4, FRS2, PIK3C2B, PTPN6, FGFR1, FGF9, CRKL, CREB3, RAC1, STAT3, CREB3L4, ITPR1, MAPK12, ATF2, PIK3R3, PTPN11, GAB1, PIK3CD, MAP2K3, MAPK7, FGF5, MAP2K6, PIK3CA, FGF2, PIK3R5, FGF8, CRK, MAP3K5 (includes EG:4217), MAPK11, AKT1, FGF18, HGF, PIK3C3, CREB1, SOS1, FGF23, AKT3, PIK3R2, MAPKAPK2, FGF7, MAP2K1, PRKCA, FGF16, PIK3C2A, GRB2, MAP3K1, FGF14,…
Caveolar-mediated Endocytosis	1.67E00	ARCN1, ITSN1, DYRK3, ITGA9, ITGA11, INS, ITGAV, ITGB4, DNM2, ACTA1, MAP3K2, ITGA4, ITGA6, ITGA5, FLOT1, COPG2, COPB1, FLOT2, INSR, ITGB6, ITGA7, FLNB, COPZ1, FYN, CD55, ACTA2, COPE, ABL1, EGF, ITGA10, ITGB8, RAB5B, ITGAE, HLA-A, FLNA, PTPN1, ACTC1, EGFR, PRKCA, SRC, RAB5A, ITGA2, CD48, ACTG1, ITGAL, ITGB3, COPB2, ITGB2, FLNC, PTRF, ITGAX
Pentose Phosphate Pathway	1.67E00	RPE, PFKL, FBP2, BCKDHB, PRPS1, ALDOB, TKTL1, PRPSAP2, ALDOC, TALDO1, PGLS, PGM1, G6PD, H6PD, PFKP, TKTL2, RPIA, PFKM, RBKS, DERA, GPI, HIBADH, PRPSAP1, PGM5, FBP1, PDHB
IL-4 Signaling	1.67E00	SOCS1, PIK3CA, HLA-DOA, JAK1, NFATC3, PIK3R1, SOS2, HLA-DQA1, PIK3R5, HLA-DRB1, KRAS, HLA-DMB, JAK2, NR3C1, SHC1, MTOR, HLA-DQB2, NFAT5, AKT1, PIK3C3, SOS1, MRAS, AKT3, PIK3R2, FCER2, IL4, RPS6KB1, STAT6, PIK3C2B, HLA-DMA, IL4R, PTPN6, PIK3C2A, GRB2, RRAS, TYK2, PIK3C2G, NFATC1, NFATC4, HLA-DQB1, PIK3R3, RRAS2, IRS1, HLA-DOB, NFATC2, PIK3CB, NR3C2, PIK3CD
14-3-3-mediated Signaling	1.64E00	MAP2K4, RAF1, PLCB2, MAPK1, BAD, TP73, PIK3R1, GSK3A, KRAS, TUBB, PLCH2, YWHAQ (includes EG:10971), PLCD3, PLCE1, MAP2K2, TSC2, MRAS, PLCB1, TUBA1C, GFAP, GSK3B, PLCL1, PRKD1, PIK3C2B, YWHAG, PRKCQ, RRAS, YWHAZ, PLCL2, MAPK12, PIK3R3, CBL, PLCG2, PRKCD, YAP1, MAPK10, PIK3CD, PRKCH, MAPK7, SNCA, TNF, TSC1, PIK3CA, MAPT, PIK3R5, MAP3K5 (includes EG:4217), PRKCZ, AKT1, TUBA8, PIK3C3, PRKCE, AKT3, PI…
FcγRIIB Signaling in B Lymphocytes	1.63E00	MAP2K4, BLNK, PIK3CA, PIK3R1, PIK3R5, KRAS, SHC1, AKT1, PIK3C3, SOS1, MRAS, PIK3R2, PIK3C2B, PIK3C2A, RRAS, GRB2, PIK3C2G, MAPK8, MAPK9, MAPK12, BTK, PIK3R3, RRAS2, PLCG2, SYK, MAPK10, LYN, PIK3CB, PIK3CD
Antigen Presentation Pathway	1.61E00	HLA-DMA, CALR, HLA-DOA, PSMB5, HLA-DQA1, CANX, HLA-DRB1, HLA-DMB, PSMB8, CD74, PSMB6, TAP1, HLA-DPA1, HLA-F, MR1, HLA-DQB2, HLA-A, HLA-E, HLA-DOB, HLA-G, HLA-DPB1, TAPBP
Citrate Cycle	1.61E00	SDHB, IDH3G, SUCLG2, ACO2, PCK1, ACLY, MDH1, SDHAL1, IDH1, SUCLA2, PCK2, SUCLG1, DLD, IDH2, IDH3A, OGDH, MDH2, FH, ACO1, CLYBL, ATP5G3, IDH3B
CD27 Signaling in Lymphocytes	1.6E00	MAP2K6, MAP2K4, RELA, NFKBIE, MAP3K5 (includes EG:4217), MAP3K4, NFKB1, IKBKB, IKBKG, SIVA1, CASP9, NFKBIA, MAP2K2, BID, TRAF5, CASP8, NFKBIB, MAP2K1, MAP3K2, MAP3K14, MAP3K1, APAF1, MAPK8, MAPK9, BCL3, NFKB2, MAPK12, BCL2L1, FOS, TRAF2, MAPK10, IKBKAP, MAP2K3, MAP3K3, MAP2K5
TR/RXR Activation	1.49E00	NCOA6, AKR1C3, PIK3R1, ATP2A1, RCAN2, DIO2, SCARB1, SLC16A2, SYT2, TBL1XR1, PIK3C2B, SLC2A1, MED1, THRA, GRIP1, PCK1, NCOA3, PIK3R3, F10, HDAC3, NCOA1, ACACA, PIK3CD, THRB, FGA, RXRA, RAB3B, PIK3CA, PIK3R5, HIF1A, ME1, NRGN, EP300, KLF9, MTOR, AKT1, ADRB1, PDE3B, PIK3C3, AKT3, NCOR1, PIK3R2, PIK3C2A, PIK3C2G, BCL3, PFKP, THRSP, RXRG, UCP3, HP, LDLR, ENO1, SREBF1, SREBF2, PIK3CB, STRBP, G6PC, NCOR…
Pyrimidine Metabolism	1.48E00	DPYSL2, POLR2F, DPYD, POLA1, RRM2B, POLRMT, UPB1, POLB, POLR3A, MAD2L2, TXN, UNG, RPUSD2, TYMS, NME4, NME5, APOBEC2, POLR2J2, DCTD, CTPS, UCK1, POLR2K, NME1, DPYS, ENTPD4, NUDT9, POLN, DKC1, POLQ, POLD4, NME7, POLR2L (includes EG:5441), ENTPD6, ENTPD3, POLR3G, CMPK1, POLR1D, DUT (includes EG:1854), DCK, ENTPD1, POLG2, PRIM2, POLR1E, POLG, REV3L, TRUB2, TK2, TXNRD3, RRM1 (includes EG:6240), NT5C, …
Role of NFAT in Regulation of the Immune Response	1.47E00	RAF1, HLA-DOA, TRD@, PIK3R1, RCAN2, SOS2, GNG13, HLA-DMB, KRAS, GSK3A, CABIN1, GNB1, PLCB1, NFKBIB, GNG12, PIK3C2B, PRKCQ, RRAS, CSNK1D, NFKB2, ITPR1, ATF2, GNG10, PLCG2, SYK, GNB2, CD86, RCAN3, PIK3CD, GNG2, MAPK7, LCP2, FYN, PIK3CA, GNA11, GNG7, AKT1, PIK3C3, SOS1, PIK3R2, HLA-DPB1, PPP3CA, GRB2, GNA12, PIK3C2G, MAPK6, GNAQ, GNG5, GNAI3, FOS, LYN, MS4A2, CD247, PLCB2, CSNK1G1, MAPK1, NFATC3, GN…
Pyruvate Metabolism	1.45E00	NKD1, ME3, MDH1, GLO1, BCKDHB, PDHA1 (includes EG:5160), ALDH1A1, BCKDHA, ALDH3A2, MDH2, HADHA, ALDH7A1, ALDH1B1, ACSL3, ACACB, ACAA1, LDHD, HAGHL, ACSS1, PCK1, ACOT12, ALDH9A1, GRHPR, MIOX, NUDT7, ALDH1A2, DLD, ME2, ACACA, RWDD2B, AKR1B1, PDHB, ACYP2 (includes EG:98), LDHA, AKR7A2, ALDH4A1, ME1, ALDH2, HADHB, PCK2, ALDH1A3, PDHX, ACSS2, UEVLD, ALDH5A1, PKM2, ACOT9, DLAT, ACAT1, ACSL1, HAGH
CCR3 Signaling in Eosinophils	1.45E00	RAF1, PLCB2, MAPK1, PIK3R1, GNB2L1, GNB5, CALM2, GNG13, LIMK2, KRAS, GNB1, MYLK, ROCK2, PAK1, GNB3, MAP2K2, PLA2G5, MRAS, PLCB1, PPP1CA, GNG12, PRKD1, CALM1, PIK3C2B, PRKCQ, ITPR2, RRAS, RAC1, GNG3, ITPR1, MAPK12, PLA2G4C, GNG10, PIK3R3, RHOA, CFL2, PRKCD, JMJD7-PLA2G4B, GNB2, PPP1R12B, PPP1R12A, PIK3CD, PRKCH, GNG2, MAPK7, OPN1SW, PPP1CC, PIK3CA, PLA2G10, PIK3R5, CCL24, PLA2G2A, MAPK11, GNG7, PR…
Role of PKR in Interferon Induction and Antiviral Response	1.42E00	MAP2K6, RELA, TRAF3, NFKBIE, TAB2, NFKB1, EIF2S1, RNASEL, IKBKB, IKBKG, CASP9, AKT1, NFKBIA, MAP3K7, BID, TLR3, TRAF5, CASP8, STAT1, NFKBIB, TP53, TNFRSF1A, APAF1, BCL3, NFKB2, IRF1, ATF2, TRAF6, TRAF2, MAPK14, MAP2K3, EIF2AK2, TNF
IL-6 Signaling	1.41E00	MAP2K4, SOCS1, RAF1, MAPK1, HSPB2, SOS2, SRF, KRAS, MAP4K4, IL6, IL1R2, IKBKB, IKBKG, MAP2K2, CSNK2A1, MRAS, NFKBIB, TAB1, MAP3K14, IL8, RRAS, IL6R, IL1F6, NFKB2, IL1F7, STAT3, MAPK12, TRAF6, PTPN11, MAPK10, MAP2K3, HSPB7, MAPK7, TNFAIP6, TNF, HSPB1, HSPB3, MAP2K6, RELA, NFKBIE, JAK2, NFKB1, MAPK11, SHC1, NFKBIA, CYP19A1, MAP3K7, SOS1, MAPKAPK2, TNFRSF1B, MAP2K1, GRB2, TNFRSF1A, MAPK8, MAPK6, MAP…
IL-12 Signaling and Production in Macrophages	1.37E00	MAP2K4, CD40LG, MAPK1, IFNA8, IL12RB1, PIK3R1, MAF, SPI1, IKBKB, IKBKG, MAP2K2, TGFB1, NFKBIB, PRKD1, STAT6, PIK3C2B, PRKCQ, IFNGR1, IL12RB2, NFKB2, MAPK12, IRF1, TRAF6, TLR2, PIK3R3, CD40, IL23R, PRKCD, TGFB3, IFNA2, NCOA1, MAPK10, PIK3CD, PRKCH, MAPK7, IRF8, REL, RXRA, TNF, RELA, PIK3CA, IL12A, PIK3R5, ALOX12, NFKB1, MAPK11, PRKCZ, EP300, AKT1, PIK3C3, TGFB2, PRKCE, AKT3, PIK3R2, STAT1, NOS2, M…
IL-2 Signaling	1.35E00	RAF1, SOCS1, PIK3CA, JAK1, MAPK1, PTK2B, PIK3R1, SOS2, PIK3R5, KRAS, SHC1, AKT1, MAP2K2, PIK3C3, SOS1, MRAS, CSNK2A1, AKT3, PIK3R2, STAT5B, MAP2K1, STAT5A, PIK3C2B, PIK3C2A, GRB2, RRAS, MAPK8, PIK3C2G, MAPK6, MAPK12, PIK3R3, CSNK2A2, FOS, RRAS2, PTPN11, SYK, IL2RA, PIK3CB, PIK3CD, MAPK7, ELK1
BMP signaling pathway	1.34E00	MAP2K4, PRKACB, RAF1, BMP15, MAGED1, BMP4, MAPK1, KRAS, MAP2K2, RUNX2, MRAS, SMAD1, TAB1, FST, RRAS, CREBBP, NFKB2, PITX2, MAPK12, BMP10, ATF2, ZNF423, PRKACG, PRKACA, MAPK10, MAPK7, RELA, BMPR2, SMAD5, NFKB1, MAPK11, PRKAG1, SMURF1, CHRD, BMPR1A, MAP3K7, CREB1, SOS1, PRKAR1B, SMAD4, MAP2K1, BMP1, GRB2, SMAD6, MAPK8, SMAD7, MAPK6, MAPK9, BMP5, NKX2-5, RRAS2, PRKAR2B, MAPK14, PRKAG2, PRKAR1A
Glutathione Metabolism	1.34E00	GSTM5, GSTA5, GPX1, GSS, ANPEP, IDH1, GSTZ1 (includes EG:2954), GSTT1, GPX3, TRHDE, LNPEP, GSTA4, ACSS2, GSTM4, GSTT2, GCLM, IDH3A, HPGDS, RAB15, ATP5G3, GGT7, GSTK1, GSTA2, MGST1, GGT5, GSTA1, GSTM3 (includes EG:2947), G6PD, H6PD, GPX7, GSTO1, GSR, OPLAH, MGST2, IDH2, GSTO2, MGST3, RNPEP
β-alanine Metabolism	1.34E00	DPYSL2, SRM, ALDH4A1, SMS, DPYS, DPYD, ABAT, IWS1, UPB1, GCDH, ALDH2, HADHB, AOC2 (includes EG:314), ALDH1A1, ALDH1A3, ALDH3A2, ACAD8, MYO5B, ACADM, ACAD10, HADHA, ALDH5A1, ALDH7A1, ALDH1B1, ECHS1, ECH1, ACADSB, ACAD9, ALDH9A1, ACADS, ACAD11, HIBCH, ALDH1A2, AUH, MLYCD, EHHADH, IVD, SDS
B Cell Activating Factor Signaling	1.33E00	MAP2K4, RELA, TRAF3, NFATC3, NFKBIE, NFKB1, MAPK11, IKBKB, IKBKG, NFAT5, NFKBIA, TRAF5, NFKBIB, TNFSF13B, TRAF1, MAP3K14, MAP3K1, MAPK8, MAPK9, NFATC1, BCL3, NFATC4, NFKB2, MAPK12, TRAF6, FOS, TRAF2, MAPK14, MAPK10, NFATC2, IKBKAP, ELK1
Apoptosis Signaling	1.29E00	MAP2K4, RAF1, MAPK1, BAD, KRAS, MAP4K4, DFFA, ACIN1, IKBKB, IKBKG, CASP9, MAP2K2, MRAS, HTRA2, NFKBIB, CAPN5, TP53, MAP3K14, CAPN6, PRKCQ, RRAS, LMNA, NFKB2, CAPN10, MAPK12, CAPN8, BCL2L1, PLCG2, CASP2, CAPN2, SPTAN1, MAPK7, BCL2A1, DIABLO, TNF, CAPN3, GAS2, RELA, NFKBIE, MAP3K5 (includes EG:4217), NFKB1, BCL2, CASP6, NAIP, NFKBIA, PRKCE, BID, CASP8, TNFRSF1B, MAP2K1, PRKCA, AIFM1, TNFRSF1A, MAPK…
Purine Metabolism	1.28E00	PDE6G, POLR2F, POLA1, ADCY4, RRM2B, DLG2, ADARB1, POLRMT, ATP11B, APRT, BCKDHB, POLB, SKIV2L, PRPS1, POLR3A, MAD2L2, ABCC1, ADA, PRUNE, RUVBL2, PRPSAP2, PSMC2, ATP5F1, ATP5G3, VPS4B, ATP5J, PDE2A, NME4, AMPD3, NME5, GUCY2D, PDE6C, ENPP5, POLR2J2, MYH7, ADAR, SPAST, GART, PDE8A, PPP2R4, MPP5, PRPSAP1, HPRT1, GMPR2, NPR2, ATP6V0E1, IFNAR1, PDE6D, POLR2K, NME1, ENTPD4, ATP6V0B, PDE7A, NUDT9, POLN, P…
CD28 Signaling in T Helper Cells	1.28E00	CD247, MAP2K4, HLA-DOA, TRD@, NFATC3, PIK3R1, ARPC5, CALM2, HLA-DMB, PTPRC, IKBKB, PAK1, IKBKG, MAP2K2, PPP3R1, ARPC1A, NFKBIB, CALM1, PIK3C2B, ACTR2, PTPN6, PRKCQ, ITPR2, RAC1, ITPR1, NFKB2, PPP3CC, MALT1, MAPK12, PIK3R3, CD3G, PTPN11, SYK, LAT, MAPK10, CD86, PIK3CD, LCP2, RELA, FYN, PIK3CA, CDC42, ARPC1B, NFKBIE, PIK3R5, NFKB1, PPP3R2, NFAT5, ACTR3, NFKBIA, AKT1, PPP3CB, PIK3C3, ARPC3, AKT3, PI…
Amyloid Processing	1.27E00	PRKACB, APH1B, MAPK1, MAPT, MARK1, CSNK1A1, NCSTN, PSEN2, APP, MAPK11, PRKAG1, CSNK1E, AKT1, CDK5, CSNK2A1, PRKAR1B, PRKCE, AKT3, GSK3B, CAPN5, CAPN6, MAPK6, CSNK1D, CAPN10, MAPK12, APH1A (includes EG:51107), CAPN8, CSNK2A2, MAPK14, PRKAR2B, CAPNS1, PRKACG, PRKACA, PRKAG2, CAPN2, BACE2, MAPK7, PRKAR1A, CAPN3, PSEN1
PPAR Signaling	1.27E00	PPARA, RAF1, MAPK1, SOS2, KRAS, MAP4K4, IL1R2, IKBKB, IKBKG, MAP2K2, NR0B2, INS, MRAS, NFKBIB, TAB1, PDGFRB, MAP3K14, STAT5A, RRAS, MED1, CREBBP, IL1F6, NFKB2, IL1F7, MAPK12, PDGFB, TRAF6, NCOA1, HSP90AA1, INSR, MAPK7, RXRA, TNF, RELA, PDGFA, NFKBIE, NFKB1, PDGFC, EP300, SHC1, NFKBIA, MAP3K7, SOS1, PDGFRA, NCOR1, TNFRSF1B, STAT5B, MAP2K1, CITED2, PPARG, SRA1, GRB2, TNFRSF1A, MAPK6, BCL3, AIP, IL1…
Lysine Degradation	1.24E00	HSD17B10, ALDH4A1, AASDH, NSD1, LTA4H, APH1B, SUV39H1, SETD7, CLPP, GCDH, TMPRSS11D, ALDH2, HADHB, ALDH1A1, ALDH1A3, ALDH3A2, SETDB1, EHMT1, OGDH, HSD17B4, HADHA, PLOD3, ALDH5A1, ALDH7A1, PLOD2, ALDH1B1, BBOX1, ECHS1, PPP2R5C, ACAA1, PCSK7, AASS, ECH1, PLOD1, ALDH9A1, TMLHE, WHSC1L1, ALDH1A2, AUH, EHMT2, ACAT1, DBT, TPP1, EHHADH, SDS, SHMT2, HADH, KYNU
Leukocyte Extravasation Signaling	1.23E00	MYL6, PIK3R1, MLLT4, MAP3K4, EZR, PRKD1, TIMP2, ITGA4, PIK3C2B, PRKCQ, CRKL, MMP2, RAP1A, ARHGAP5, TIMP4, CDH5, CLDN12, ICAM3, PLCG2, GRLF1, PIK3CD, ARHGAP1, RAP1B, CD99 (includes EG:4267), PIK3CA, CLDN11, ICAM1, CDC42, PTK2B, CTNNA3, CTNNA1, CRK, PRKCZ, MMP25, PIK3C3, PRKCE, PIK3R2, VCL, RASSF5, CTNNB1, MMP1 (includes EG:4312), NOX1, CLDN10, ARHGAP6, ACTN2, ARHGAP4, MAPK8, PIK3C2G, MMP10, MMP24,…
Synaptic Long Term Potentiation	1.22E00	PRKACB, RAF1, PLCB2, GRIN2A, MAPK1, CALM2, KRAS, PPP1R3A, CREB5, CAMK2A, CAMK2D, MAP2K2, PPP1R7, PPP3R1, MRAS, PLCB1, ATF4, PPP1CA, PRKD1, CALM1, PPP1R14C, PRKCQ, ITPR2, GRM8, RRAS, CREBBP, CREB3, CACNA1C, RAPGEF3, PPP1R11, ITPR1, PPP3CC, CREB3L4, MAPK12, RAP1A, ATF2, GRIN3A, PRKCD, PRKACG, PRKACA, PPP1R12A, PRKCH, MAPK7, CAMK2G, RAP1B, PPP1CC, PPP1R1A, GRIA1, GRIN2D, PPP1R3C, GNA11, PRKAG1, PRKC…
NF-κB Signaling	1.22E00	PRKACB, TRAF3, CD40LG, BMP4, TRD@, PIK3R1, TLR8 (includes EG:51311), MAP4K4, KRAS, TLR9, IL1R2, IKBKB, IKBKG, INS, MRAS, CSNK2A1, TDP2, TRAF5, LTBR, GSK3B, NFKBIB, TNFSF13B, TAB1, PDGFRB, PIK3C2B, MAP3K14, PRKCQ, HDAC2, RRAS, CREBBP, IL1F6, TBK1, IL1F7, NFKB2, MALT1, PIK3R3, TRAF6, TLR2, CD40, PLCG2, PRKACG, PRKACA, KLK2, PIK3CD, INSR, TNF, MAP2K6, RELA, AZI2, PIK3CA, UBE2N, NFKBIE, PIK3R5, BMPR2…
p53 Signaling	1.19E00	CDKN2A, TP73, PIK3R1, RRM2B, PTEN, CCNG1, SCO2 (includes EG:9997), RB1, STAG1, PPP1R13B, CCNK, GSK3B, SERPINB5, HIPK2, ATM, TP53, PIK3C2B, WT1, TP53INP1, THBS1, MED1, TNFRSF10B, CSNK1D, PIK3R3, BCL2L1, KAT2B, PCNA, CCND2, CDK4, SNAI2, E2F1, PIK3CD, LRDD, PIK3CA, GADD45B, GADD45G, PIK3R5, HDAC9 (includes EG:9734), GML, CHEK1, BCL2, EP300, CASP6, AKT1, GADD45A, PIK3C3, CABC1, AKT3, PIK3R2, CTNNB1, …
Neuregulin Signaling	1.17E00	RAF1, BTC, MAPK1, BAD, PIK3R1, SOS2, KRAS, TMEFF2, PTEN, MYC, MAP2K2, GRB7, MRAS, RNF41, PRKD1, ITGA4, RPS6KB1, STAT5A, PRKCQ, RRAS, CRKL, DCN, ITGA5, MAPK12, AREG, PIK3R3, PTPN11, PRKCD, PLCG2, HSP90AA1, PRKCH, MAPK7, RPS6, EGF, CRK, PRKCZ, SHC1, MTOR, AKT1, CDK5, ERBB4, SOS1, AKT3, PRKCE, ERRFI1, ERBB2, PIK3R2, STAT5B, MAP2K1, EGFR, PRKCA, SRC, GRB2, ITGA2, MAPK6, ERBB2IP (includes EG:55914), R…
Sonic Hedgehog Signaling	1.15E00	PRKACB, SHH, DYRK1B, GLI2, ADRBK1, PTCH1, HHIP, PRKAG1, PTCH2, HKR1, PRKAR2B, GLIS2, GLI3, SUFU, PRKACG, PRKAR1B, PRKACA, SMO, PRKAG2, GSK3B, GLI1, GLIS1, PRKAR1A, DYRK1A
Chemokine Signaling	1.15E00	RAF1, CCR5, PLCB2, CAMK1, CAMK1D, MAPK1, CALM2, KRAS, LIMK2, ROCK2, PTK2, CAMK2A, CAMK2D, MAP2K2, MRAS, PLCB1, PPP1CA, CALM1, RRAS, MAPK12, RHOA, PLCG2, PPP1R12B, PPP1R12A, MAPK7, OPN1SW, CAMK2G, PPP1CC, PTK2B, CCL24, CCL5, MAPK11, MAP2K1, PRKCA, CAMK2B, NOX1, SRC, CXCR4, GNAQ, MAPK8, GNAI1, PIK3C2G, MAPK6, GNAI2, GNAI3, FOS, PLCB4, MAPK14, RRAS2, CCL7, CXCL12, PRKCB
Folate Biosynthesis	1.15E00	GCH1, FOLH1, DDX6, ALPPL2, FPGS, PTS, SPR, ALPI, ALPP, ALPL, QDPR
IL-15 Signaling	1.11E00	RAF1, RELA, PIK3CA, IL15RA, JAK1, MAPK1, PIK3R1, PIK3R5, KRAS, JAK2, NFKB1, MAPK11, BCL2, PTK2, SHC1, AKT1, MAP2K2, PIK3C3, MRAS, AKT3, PIK3R2, STAT5B, MAP2K1, IL4, STAT6, PIK3C2B, STAT5A, PIK3C2A, RRAS, IL15, TYK2, PIK3C2G, MAPK6, STAT3, NFKB2, MAPK12, AXL, PIK3R3, BCL2L1, TRAF2, MAPK14, RRAS2, SYK, PIK3CB, PIK3CD, MAPK7
Aminophosphonate Metabolism	1.09E00	PIGF, METTL1, FTSJ1, FTSJ2, EDF1, BCKDHB, PCYT1A, CEPT1, CDS1, BCKDHA, PCYT2, PRMT5, CHPT1, PHKA1
Fatty Acid Elongation in Mitochondria	1.09E00	HSD17B10, ECHS1, ACAA1, MECR, PPT2, ECH1, ACAA2, HADHB, AUH, EHHADH, SDS, HSD17B4, HADH, HADHA
Ascorbate and Aldarate Metabolism	1.09E00	ALDH4A1, ALDH1B1, CYP46A1, ALDH9A1, CYP8B1, BCKDHB, ALDH2, ALDH1A1, ALDH1A3, BCKDHA, ALDH3A2, ALDH1A2, ALDH5A1, ALDH7A1
PTEN Signaling	1.08E00	RAF1, MAPK1, BAD, PIK3R1, SOS2, GSK3A, KRAS, PTEN, PTK2, IKBKB, IKBKG, CASP9, MAP2K2, CSNK2A1, MRAS, GSK3B, PDGFRB, ITGA4, RPS6KB1, RRAS, RAC1, ITGA5, NFKB2, FOXG1, MAPK12, PIK3R3, BCL2L1, CBL, PIK3CD, MAPK7, INSR, MAGI3, PIK3CA, CDC42, ILK, PIK3R5, BMPR2, NFKB1, BCAR1, PRKCZ, BCL2, SHC1, AKT1, BMPR1A, FOXO3, SOS1, PDGFRA, AKT3, PIK3R2, MAP2K1, EGFR, GRB2, ITGA2, MAPK6, TNFRSF11A, CNKSR3, CSNK2A2…
Glutamate Metabolism	1.08E00	ALDH4A1, NAGK, GFPT1, ABAT, QARS, GSS, GFPT2, ADC, GNPNAT1, GOT1, MYO5B, GCLM, GOT2, ALDH5A1, SUCLG2, GLS, CCDC92 (includes EG:80212), GPT, GPT2, TGM4, EPRS, EARS2, GSR, GMPS, GLUL, CAD, GLS2, CPS1, PPAT
Cell Cycle: G1/S Checkpoint Regulation	1.07E00	CDKN2A, PA2G4, SMAD3, SUV39H1, CUL1, ABL1, HDAC9 (includes EG:9734), E2F3, RBL1, CDKN2B, HDAC6, MYC, RB1, TGFB1, TGFB2, E2F5, SMAD4, GSK3B, E2F2, ATM, TP53, CCNE2, E2F4, HDAC4, HDAC2, TFDP1, HDAC8, CDK6, SKP1, SIN3A, HDAC5, CCND3, HDAC3, CCND2, CDK4, CDKN1A, E2F1, TGFB3, BTRC, ATR
Hepatic Fibrosis / Hepatic Stellate Cell Activation	1.05E00	MYH10, CCR5, CD40LG, TGFBR1, CTGF, MYL6, SMAD3, MYL5, IL6, MYH7B (includes EG:57644), TGFBR2, VEGFA, IL1R2, CXCL3, TGFB1, MYL4, TIMP2, PDGFRB, IL8, SMAD2, IL4R, MYH13, FGFR1, MYH14, IL6R, MYH7, MMP2, IFNGR1, IGFBP5, NFKB2, IFNAR2, MYL6B, PDGFB, MYL7, MYL9 (includes EG:10398), CD40, TGFB3, IGFBP3, TNF, AGTR1, IFNAR1, CCR7, COL3A1, RELA, IGFBP4, ICAM1, FN1, LEP, PDGFA, FGF2, LEPR, ACTA2, EGF, CCL5,…
N-Glycan Biosynthesis	1.05E00	ST6GAL1, RPN2, DPM1, ALG12, MAN1B1, FUT7, GANAB, FUT8, MGAT3, B4GALT7, DOLPP1, ALG2, WDFY3, MGAT4B, KRTCAP2, MAN2A2, MGAT1, DPM2, B4GALT3, FUT4, B4GALT5, STT3B (includes EG:201595), MAN1C1, MAGT1, ARSG, DPAGT1, MGAT5, DDOST, MAN1A2, MAN2A1, TUSC3, STT3A, B4GALT6, B4GALT1, ALG5, ST6GAL2, MGAT2
CCR5 Signaling in Macrophages	1.04E00	MAP2K4, CD247, CCR5, TRD@, PTK2B, GNB2L1, CALM2, GNB5, GNG13, CCL5, MAPK11, PRKCZ, GNG7, GNB1, GNG11, GNB3, PRKCE, GNG4, PRKD1, GNG12, PRKCA, CALM1, PRKCQ, GNAI1, MAPK8, MAPK9, GNG3, MAPK12, GNG5, GNG10, GNAI2, GNAS, GNAI3, CD3G, FOS, PRKCI, MAPK14, PRKCD, PLCG2, MAPK10, GNB2, PRKCH, GNG2, OPN1SW, PRKCB
Tight Junction Signaling	1.03E00	MYH10, TGFBR1, MYL6, CRB3, PPP2CA, MYL5, PPP2R3B, MLLT4, MYH7B (includes EG:57644), MYLK, MPDZ, PPM1J, MYH13, HSF1, MYH7, NFKB2, MYL6B, MYL9 (includes EG:10398), CLDN12, PPP2R3A, PPP2R4, MPP5, PPP2R2B, PRKACA, TNF, CPSF2, CLDN11, CDC42, PPP2R2A, CTNNA1, CPSF4, PRKCZ, SMURF1, AKT1, PVRL1, VCL, TNFRSF1B, CTNNB1, CLDN10, TNFRSF1A, TJP1, PPP2R5D, CASK, CNKSR3, PPP2R5A, FOS, F11R, CLDN5, MYH9, PPP2R5E…
CTLA4 Signaling in Cytotoxic T Lymphocytes	1.03E00	CD247, HLA-DOA, TRD@, PPP2CA, PIK3R1, TRAT1, PPP2R3B, HLA-DMB, AP2A2, PPM1J, PPM1L, PIK3C2B, PTPN6, CLTC, AP2S1, PIK3R3, AP1S1, PPP2CB, CD3G, PPP2R1A, PTPN11, PPP2R4, PPP2R3A, CLTA, SYK, LAT, CLTCL1, PPP2R2B, CD86, PIK3CD, LCP2, FYN, PIK3CA, AP2A1, PPP2R2A, PIK3R5, JAK2, AKT1, PIK3C3, AKT3, PIK3R2, HLA-DPB1, HLA-DMA, AP2B1, AP2M1, PIK3C2A, PPP2R5C, AP1M2, GRB2, AP1S2, AP1M1, PPP2R5D, PIK3C2G, PPP…
Arginine and Proline Metabolism	1.02E00	ASS1, ARG2, NOS3, VNN3, ODC1, BCKDHB, CKB, ADC, AOC2 (includes EG:314), MAOB, ALDH1A1, CRYM, BCKDHA, VNN2, ALDH3A2, GOT1, ALDH7A1, PYCRL, ALDH1B1, OAT, ALDH9A1, EPRS, GAMT, ALDH1A2, CPS1, PYCR1, ARG1, SRM, ALDH4A1, SMS, SAT1, ACR, ALDH2, PARS2, AMD1, VNN1, ALDH1A3, SMOX, GOT2, NOS2, GATM, ALDH5A1, P4HA2, CKMT2, CKM, RARS2, SAT2, RARS, SPR, MAOA
Oncostatin M Signaling	9.98E-01	RAF1, JAK1, MAPK1, MMP3, KRAS, JAK2, SHC1, MAP2K2, SOS1, MRAS, OSMR, STAT5B, STAT1, MAP2K1, MMP1 (includes EG:4312), TIMP3, STAT5A, EPAS1, RRAS, GRB2, TYK2, MAPK6, STAT3, MAPK12, RRAS2, MAPK7, PLAU, ELK1
IL-9 Signaling	9.84E-01	RELA, SOCS3, PIK3CA, JAK1, PIK3R1, PIK3R5, NFKB1, PIK3C3, CISH, IRS2, PIK3R2, STAT1, STAT5B, PIK3C2B, STAT5A, PIK3C2A, PIK3C2G, BCL3, STAT3, NFKB2, PIK3R3, IRS1, PIK3CB, PIK3CD, TNF
Calcium Signaling	9.82E-01	RAP2B, MYH10, CAMK1, MYL6, MYL5, RCAN2, ATP2A1, CREB5, ATP2A2, MYH7B (includes EG:57644), CABIN1, CAMK2A, CASQ1, ATF4, CHRNA3, CASQ2, GRIK1, TNNC2, MYH13, CREBBP, CREB3, MYH7, CHRNA10, ITPR1, RAP1A, MYL6B, GRIN3A, ATF2, MYL9 (includes EG:10398), CHRNG, PRKACA, RCAN3, CHRNA2, MAPK7, SLC8A1, CAMK2G, RAP1B, GRIA1, GRIN2D, TPM4, EP300, GRINA, CREB1, RYR1, ASPH, PPP3CA, CAMK2B, MAPK6, TRPC4, MYH9, CHR…
Regulation of Actin-based Motility by Rho	9.79E-01	MYL6, MGC26597, MYL5, ARPC5, PIKFYVE, PIP4K2B, PIP5K1B, MYLK, PAK1, MLC1, RHOB, MYL4, ARPC1A, PPP1CA, ACTA1, ACTR2, RAC1, RHOJ, WASF1, GSN, MYL6B, MYL7, MYL9 (includes EG:10398), MYL12A, RHOQ, RHOA, PPP1R12B, PPP1R12A, PIP4K2A, PIP4K2C, FNBP1, PPP1CC, CDC42, ARPC1B, ACTA2, RHOT2, RHOH, WASL (includes EG:8976), ACTR3, RHOD, RHOT1, PFN4, RHOU, PIP5KL1, ARPC3, RHOF, ACTC1, PI4KA, PAK4, PAK6, ARPC5L …
Circadian Rhythm Signaling	9.72E-01	PER1, GRIN2B, AVP, GRIN2A, ARNTL, GRIN2D, CRY2, CREB3, CSNK1D, CREB3L4, CREB5, VIP, DUSP2, ATF2, CSNK1E, PER3, BHLHE40, CREB1, CLOCK, ATF4, CRY1, PER2
One Carbon Pool by Folate	9.63E-01	TYMS, MTHFR, MTHFS, DMGDH, PDPR, MTR, MTHFD1, ATIC, AMT (includes EG:275), GART, FTCD, EHD4, MTHFD2, MTFMT, SHMT2, MTHFD1L
Nicotinate and Nicotinamide Metabolism	9.44E-01	MAP2K4, MAPK1, SGK1, CSNK1A1, LIMK2, VNN3, PAK1, CDK8, MAP2K2, VNN2, PRPF4B, NMNAT2, BST1, MAP3K9, CDK18, GRK4, DAPK1, PRKCQ, CDK7, CDK6, NMNAT1, CSNK1D, ENPP5, GRK5, PKN1, NT5C2, NT5C3, NNT, ARAF, PRKCD, CDK4, PRKCH, ART5, MAP2K3, MAPK7, NADK (includes EG:65220), MAP2K6, QPRT, IRAK1, BRAF, PRKX, VNN1, NEK2, CDK5, PRKAA2, ENTPD3, PRKCE, CD38, NAMPT, ENPP2, MAP2K1, ENPP1, MAP3K6, DMPK, MAPK8, MAPK…
Fructose and Mannose Metabolism	9.4E-01	AKR7A2, GMPPB, GMDS, GMPPA, PFKL, TPI1, FUT7, FBP2, HK1, HK2, ALDOB, HKDC1, HK3, FUK, FUT4, PMM2, ALDOC, TSTA3, PMM1, KHK, PFKP, PFKFB2, PFKM, NUDT5, MIOX, PFKFB4, GALK1, FBP1, AKR1B1, MPI
Nitrogen Metabolism	9.4E-01	CA2, CA14, CA4, CA5B, CA12, ASPG, VNN3, CA9, CA3, HAL, VNN1, ASNSD1, VNN2, ASRGL1, PTPRZ1, CA1 (includes EG:759), DMGDH, GLS, CCDC92 (includes EG:80212), CA6, PDPR, TGM4, CA8, AMT (includes EG:275), CA7, GLUL, CA11, TASP1, GLS2, CPS1
Death Receptor Signaling	9.19E-01	HSPB3, MAP2K4, RELA, HSPB2, NFKBIE, MAP4K4, MAP3K5 (includes EG:4217), NFKB1, BCL2, TANK, CASP6, IKBKB, TRADD, IKBKG, NAIP, NFKBIA, CASP9, CRADD, BID, HTRA2, NFKBIB, CASP8, TNFRSF1B, TNFRSF21, MAP3K14, TNFRSF1A, TNFRSF10B, MAPK8, APAF1, BCL3, TBK1, NFKB2, TRAF2, RIPK1, CASP2, TNFRSF25, HSPB7, CFLAR, DIABLO, TNF, CASP7, BIRC2, HSPB1
Agrin Interactions at Neuromuscular Junction	9.08E-01	MAP2K4, GABPB1 (includes EG:2553), CHRNA1, CDC42, MAPK1, ARHGEF7, ACTA2, KRAS, PTK2, LAMC1, PAK1, ERBB4, LAMB1, MRAS, UTRN, ERBB2, DAG1, ACTC1, ACTA1, ITGA4, EGFR, SRC, PAK4, PXN, PAK6, RRAS, ITGA2, LAMA2, MAPK8, RAC1, ITGA6, MAPK6, MAPK9, ITGA5, MAPK12, ACTG1, ITGAL, ITGB3, ITGB2, RRAS2, NRG3, ARHGEF6, MAPK10, RAPSN, GABPA, MAPK7, AGRN, CTTN
Nucleotide Excision Repair Pathway	9.03E-01	CCNH, POLR2F, POLR2D, CDK7, GTF2H2, RPA1, POLR2J2, POLR2B, MNAT1, XPA, POLR2G, POLR2L (includes EG:5441), ERCC8, ERCC1, POLR2A, POLR2E, ERCC3, XPC, POLR2H, GTF2H1, GTF2H5, RAD23B, GTF2H3, POLR2K
Factors Promoting Cardiogenesis in Vertebrates	8.96E-01	BMP15, NODAL, BMP4, TGFBR1, WNT3, AXIN1, TGFBR3, TCF7, TGFBR2, TGFB1, GSK3B, SMAD1, PRKD1, TBX5, SMAD2, CCNE2, PRKCQ, TDGF1, ACVR1B, APC, BMP10, ATF2, PRKCD, FZD3, FZD6, TGFB3, PRKCH, LEF1, LRP6, BMPR2, ACVR2B, FZD1, SMAD5, PRKCZ, BMPR1A, MAP3K7, TGFB2, SMO, PRKCE, SMAD4, CTNNB1, PRKCA, BMP1, LRP5, CDC6, ACVR1, BMP5, FZD8, NKX2-5, MAPK14, PRKCI, MEF2C, LRP1, WNT11, ACVR2A, GATA4, PRKCB, FZD7
Lymphotoxin β Receptor Signaling	8.95E-01	RELA, TRAF3, PIK3CA, MAPK1, PIK3R1, PIK3R5, NFKB1, EP300, IKBKB, IKBKG, AKT1, CASP9, NFKBIA, PIK3C3, TRAF4, AKT3, PIK3R2, LTBR, TRAF5, TRAF1, MAP3K14, PIK3C2B, PIK3C2A, CREBBP, APAF1, PIK3C2G, MAPK6, NFKB2, MAPK12, TRAF6, PIK3R3, BCL2L1, TRAF2, LTA, PIK3CB, IKBKAP, PIK3CD, MAPK7, DIABLO, BIRC2
Fatty Acid Biosynthesis	8.86E-01	OLAH, ACSL3, ACACB, OXSM, ACACA, PCCB, BTD, MCAT, MCCC2
Synthesis and Degradation of Ketone Bodies	8.86E-01	HADHB, BDH1, ACAA1, ACAT1, OXCT1, HMGCL, HMGCS2, HMGCS1, HADHA
IL-22 Signaling	8.86E-01	MAP2K4, STAT5A, SOCS3, JAK1, MAPK1, TYK2, MAPK6, MAPK8, MAPK9, IL22RA1, STAT3, MAPK12, MAPK11, AKT1, MAPK14, MAPK10, AKT3, IL22, MAPK7, STAT5B, STAT1
Glycerophospholipid Metabolism	8.74E-01	PLD2, PLCB2, DGKD, PEMT, GNPAT, PLA2G15, ASPG, PLCH2, PLA1A, WISP2, PLCD3, ILDR1, PLCE1, SPHK2, LCAT, GPD2, PCYT2, PLA2G5, DGKG, PLCB1, CHPT1, PLA2G4F, MGLL, PLCL1, PROCA1, PHKA1, PLD3, PATE1, DGKH, PNPLA3, PIGF, YWHAZ, ACHE, DGKE, PLCL2, PLD1, AGPAT4, LYPLA2, GDE1, CDIPT, PLCG2, CHKA, LYPLA1, AGPAT3, AGPAT6, NAPEPLD, PLA2G10, PLA2G2A, PGS1, PRDX6, PLA2G4E, CEPT1, PLA2G2F, CDS1, AGPAT2, PPAP2B, G…
Cardiomyocyte Differentiation via BMP Receptors	8.64E-01	NKX2-5, BMP4, BMPR1A, MAP3K7, SMAD6, BMPR2, SMAD4, NPPB, MYH7, NPPA, GATA4, ATF2
Docosahexaenoic Acid (DHA) Signaling	8.46E-01	PIK3CA, BAD, PIK3R1, PIK3R5, GSK3A, APP, BCL2, CASP9, AKT1, PIK3C3, BID, AKT3, PIK3R2, GSK3B, PIK3C2B, PIK3C2A, SERPINF1, APAF1, PIK3C2G, BAX, PIK3R3, BCL2L1, FOXO1, PIK3CD, PIK3CB, BCL2A1
Interferon Signaling	8.03E-01	IFIT3, SOCS1, OAS1, JAK1, TYK2, PIAS1, IFNGR2, IRF9, MX1, IFNGR1, IFI35, JAK2, PSMB8, IFNAR2, TAP1, MED14, IRF1, IFIT1, STAT1, IFNAR1
Fcγ Receptor-mediated Phagocytosis in Macrophages and Monocytes	8E-01	GAB2, PLD2, MAPK1, PIK3R1, ARPC5, TLN1, PTEN, NCK2, PAK1, EZR, VAMP3, ARPC1A, ACTA1, PRKD1, RPS6KB1, ACTR2, PRKCQ, PLD3, RAC1, MAPK12, PLD1, PIK3R3, DOCK1, TLN2, CBL, PRKCD, SYK, RAB11A, PRKCH, MAPK7, LCP2, FYN, NAPEPLD, PTK2B, CDC42, NCF1C, ARPC1B, ACTA2, CRK, PRKCZ, ARF6, YES1, ACTR3, AKT1, GPLD1, HCK, PRKCE, AKT3, ARPC3, PIK3R2, ACTC1, VASP, PRKCA, VAV2, SRC, PXN, ARPC5L (includes EG:81873), P…
Induction of Apoptosis by HIV1	7.71E-01	MAP2K4, RELA, NFKBIE, MAP3K5 (includes EG:4217), NFKB1, DFFA, BCL2, IKBKB, TRADD, NAIP, IKBKG, CASP9, NFKBIA, BID, HTRA2, NFKBIB, CASP8, TNFRSF1B, TRAF1, TP53, MAP3K14, SLC25A13, SLC25A4, TNFRSF1A, CXCR4, MAPK8, APAF1, MAPK9, SLC25A3, BCL3, BAX, NFKB2, MAPK12, BAK1, BCL2L1, TRAF2, RIPK1, MAPK10, IKBKAP, SLC25A10, DIABLO, TNF, BIRC2
Glyoxylate and Dicarboxylate Metabolism	7.56E-01	AFMID (includes EG:125061), GRHPR, HAO2, ACO2, MTHFD2, HYI, MDH1, MDH2, MTHFD1, ACO1, MTHFD1L
C21-Steroid Hormone Metabolism	7.56E-01	CYP11A1, CYP17A1, EBP, NSDHL, AKR1D1, AKR1C3, HSD11B2, AKR1C4, HSD3B7, HSD11B1, HSD3B2
Dendritic Cell Maturation	7.32E-01	MAP2K4, HLA-DOA, CD40LG, MAPK1, PIK3R1, HLA-DRB1, HLA-DMB, IL6, CREB5, IKBKB, IKBKG, FSCN2, ATF4, LTBR, COL11A2, NFKBIB, TAB1, MAP3K14, PIK3C2B, CREB3, IL1F6, CREB3L4, NFKB2, IL1F7, MAPK12, DDR1, ATF2, PIK3R3, TRAF6, HLA-DQB1, TLR2, CD40, FSCN1, MAPK10, CD86, PIK3CD, MAPK7, IRF8, TNF, IFNAR1, CCR7, COL3A1, RELA, PIK3CA, ICAM1, LEP, IL12A, LEPR, NFKBIE, HLA-DQA1, PIK3R5, IGHG1, JAK2, NFKB1, MAPK11…
CDK5 Signaling	7.31E-01	PRKACB, RAF1, MAPK1, PPP2CA, ADCY4, PPP2R3B, KRAS, PPP1R3A, LAMC1, MAP2K2, PPP1R7, ADCY5, PPM1J, PPM1L, LAMB1, MRAS, PPP1CA, ADCY9, PPP1R14C, RRAS, CABLES1, ITGA6, PPP1R11, MAPK12, CACNA1A, PPP2CB, PPP2R1A, PPP2R3A, PPP2R4, PRKACG, PPP2R2B, PRKACA, PPP1R12A, MAPK7, PPP1CC, PPP2R2A, PPP1R3C, MAPT, ABL1, NGF, PRKAG1, CDK5, PPP1R10, PRKAR1B, MAP2K1, LAMA5, ADCY2, PPP2R5C, EGR1, PPP2R5D, ITGA2, ADCY6…
T Cell Receptor Signaling	7.19E-01	CD247, MAP2K4, RAF1, MAPK1, NFATC3, PIK3R1, SOS2, CALM2, KRAS, CD8A, CD8B, PTPRC, IKBKB, IKBKG, MAP2K2, PPP3R1, MRAS, RASA1, CALM1, PIK3C2B, PRKCQ, RRAS, RAC1, BMX, PPP3CC, MALT1, NFKB2, MAPK12, PIK3R3, CD3G, CBL, LAT, PIK3CD, MAPK7, LCP2, RELA, FYN, PIK3CA, PIK3R5, NFKB1, PPP3R2, NFKBIA, NFAT5, PPP3CB, PIK3C3, SOS1, PIK3R2, MAP2K1, PPP3CA, VAV2, PIK3C2A, GRB2, CSK, MAP3K1, MAPK8, PIK3C2G, MAPK6,…
Pantothenate and CoA Biosynthesis	6.98E-01	DPYSL2, DPYS, ENPP1, DPYD, PANK2, ENPP5, COASY, UPB1, PPCS, PANK1, BCAT2, PANK3, ENPP2, PANK4, PPCDC, ILVBL
Calcium-induced T Lymphocyte Apoptosis	6.62E-01	CD247, HLA-DOA, TRD@, ATP2A1, CALM2, HLA-DMB, ATP2A2, PRKCZ, EP300, CABIN1, PPP3R2, PPP3CB, PPP3R1, PRKCE, HLA-DPB1, PRKD1, PPP3CA, CALM1, PRKCA, HLA-DMA, PRKCQ, HDAC2, ITPR2, CHP, ATP2A3, PPP3CC, ITPR1, CD3G, PRKCI, PRKCD, NR4A1, NFATC2, HLA-DOB, CAPN2, PRKCH, PRKCB
Valine, Leucine and Isoleucine Biosynthesis	6.52E-01	PDHA1 (includes EG:5160), LARS, BCAT2, IARS2, LARS2, RAB3GAP2, VARS, PDHB, IARS, ILVBL
Phenylalanine, Tyrosine and Tryptophan Biosynthesis	6.52E-01	ENO4, YARS2, YARS, FARS2, ENO1, ENO3, ENO2, GOT1, GOT2, FARSB
Neuropathic Pain Signaling In Dorsal Horn Neurons	6.23E-01	PRKACB, PLCB2, GRIN2A, CAMK1, MAPK1, CAMK1D, PIK3R1, PLCH2, PLCD3, KCNN1, CAMK2A, CAMK2D, PLCE1, PLCB1, PLCL1, PRKD1, PIK3C2B, PRKCQ, ITPR2, GRM8, PLCL2, ITPR1, MAPK12, GRIN3A, PIK3R3, PLCG2, PRKCD, PRKACG, PRKACA, PIK3CD, PRKCH, MAPK7, CAMK2G, PIK3CA, KCNN3, GRIN2D, GRIA1, PIK3R5, PRKCZ, PRKAG1, GRINA, TACR1, PIK3C3, CREB1, PRKAR1B, PRKCE, KCNQ3, PIK3R2, PLCD4, CAMK2B, PRKCA, SRC, GRIN2B, KCNN2,…
Riboflavin Metabolism	6.16E-01	PPAPDC3, MINPP1, FLAD1 (includes EG:80308), ENPP1, NUP160, ACP2, TYR, PPIP5K1, ENPP5, ACP6, ACP1, ENPP2, SGPP1, RFK, ACPP
Relaxin Signaling	6.05E-01	PRKACB, MAPK1, PDE3A, ADCY4, PIK3R1, GNB2L1, GNB5, GNG13, NOS3, PDE4D, GNB1, VEGFA, GNB3, PDE7B, ADCY5, NFKBIB, GNG12, ADCY9, PIK3C2B, PDE2A, PDE10A, GUCY2D, PDE4B, NFKB2, GNG3, MAPK12, RAP1A, GNG10, PIK3R3, PDE8A, NPR1, PRKACG, GNAO1, PRKACA, GNB2, PIK3CD, GNG2, MAPK7, NPR2, RAP1B, RELA, PIK3CA, PDE7A, NFKBIE, GNA11, PDE4A, PIK3R5, NFKB1, GNG7, PRKCZ, PRKAG1, BRAF, GNG11, AKT1, NFKBIA, PDE3B, PI…
Histidine Metabolism	6.04E-01	ALDH4A1, DDC, HARS, FTSJ2, ALDH2, MAOB, AOC2 (includes EG:314), ALDH1A1, HAL, PRPS1, ALDH1A3, ALDH3A2, SMOX, ALDH5A1, ALDH7A1, ALDH1B1, HNMT, METTL1, FTSJ1, HARS2, ALDH9A1, EDF1, ASPA, FTCD, UROC1, ALDH1A2, PRMT5, DBT, ALDH3B1, MAOA
Chondroitin Sulfate Biosynthesis	5.74E-01	SULT1C2, SULT1C4, B3GALT6, CHSY1, HS3ST3A1, CHST15, HS6ST1, B4GALT7, CSGALNACT2, SULT4A1, UST, CHPF, CHST3, CHST11, CHST10, HS3ST1, CHPF2 (includes EG:54480), CHSY3, XYLT1, CSGALNACT1, CHST12, HS3ST4, HS3ST3B1, SULT1A1, HS3ST2, CHST13, NDST1
Inositol Metabolism	5.53E-01	ALDOB, WWOX, ERO1L, VCL, TPI1, SEPW1, APEX1, ADI1, ALDOC
Keratan Sulfate Biosynthesis	5.49E-01	SULT1C2, SULT1C4, HS3ST3A1, B3GNT1, CHST15, FUT8, HS6ST1, B4GALT7, SULT4A1, WDFY3, UST, CHST3, CHST11, CHST10, HS3ST1, B4GALT3, B4GALT5, CHST12, ST3GAL3, HS3ST4, HS3ST3B1, B4GALT6, B4GALT1, ST3GAL1, SULT1A1, HS3ST2, CHST13, NDST1, ST3GAL4
Notch Signaling	5.42E-01	MAML2, RFNG, DTX3, NOTCH3, HES5, DTX4, APH1B, MFNG, NUMB, NCSTN, PSEN2, NUMBL, DTX2, APH1A (includes EG:51107), MAML1, NOTCH4, NOTCH2, MAML3, RBPJ, LFNG, JAG1, NOTCH1, DLL4, PSEN1
Glycolysis/Gluconeogenesis	5.27E-01	ENO3, BPGM, PDHA1 (includes EG:5160), ADH5 (includes EG:128), ALDH1A1, ALDOB, ALDH3A2, HKDC1, HK3, ALDH7A1, ALDOC, PGK1, ALDH1B1, ACSL3, DHRS2 (includes EG:10202), ACSS1, PGM1, ENO2, PGAM2, ALDH9A1, PFKM, ADH7, GALK1, ALDH1A2, PGM5, DLD, ADH1B, ALDH3B1, RWDD2B, PDHB, ACYP2 (includes EG:98), LDHA, ALDH4A1, GAPDH (includes EG:2597), TPI1, PFKL, FBP2, HK1, ALDH2, HK2, ALDH1A3, PDHX, ACSS2, UEVLD, AL…
Airway Pathology in Chronic Obstructive Pulmonary Disease	5.2E-01	IL8, CXCL3, MMP2, TNF, MMP9, MMP1 (includes EG:4312)
Dopamine Receptor Signaling	5.15E-01	PRKACB, PPP2CA, ADCY4, DDC, PPP2R3B, PPP1R3A, MAOB, PPP1R7, ADCY5, PPM1J, COMT, PPM1L, PPP1CA, ADCY9, GCH1, PPP1R14C, PPP1R11, DRD2, PPP2CB, PPP2R1A, PPP2R3A, PPP2R4, PPP2R2B, PRKACG, PRKACA, PPP1R12A, PCBD1, PPP1CC, PPP2R2A, PPP1R3C, PRKAG1, PPP1R10, PTS, PRKAR1B, SLC18A1, SMOX, DRD4, DRD3, QDPR, ADCY2, PPP2R5C, PPP2R5D, ADCY6, SLC18A2, PPP2R5A, PPP1R3D, PRKAR2B, PRKAG2, SPR, PPP2R5E, PRKAR1A, M…
Cysteine Metabolism	4.97E-01	SULT1C2, CARS, SULT1C4, CHST15, HS3ST3A1, HS6ST1, SULT4A1, UST, CHST3, CHST11, HS3ST1, GOT1, CHST10, GOT2, UEVLD, CARS2, MPST, CDO1, CHST12, HS3ST4, SDSL, HS3ST3B1, SULT1A1, HS3ST2, CHST13, SDS, NDST1, LDHA
Toll-like Receptor Signaling	4.91E-01	ECSIT, MAP2K6, MAP2K4, PPARA, RELA, TOLLIP, TAB2, TLR8 (includes EG:51311), MAP4K4, NFKB1, MAPK11, TLR9, IRAK1, IKBKB, IKBKG, NFKBIA, MAP3K7, TLR3, TAB1, MAP3K14, MYD88, MAP3K1, MAPK8, NFKB2, MAPK12, TRAF6, TLR2, TLR4, FOS, MAPK14, MAP2K3, EIF2AK2, TIRAP, ELK1, IRAK4
Nitric Oxide Signaling in the Cardiovascular System	4.89E-01	PRKACB, PIK3R1, ATP2A1, CALM2, PRKG2, NOS3, ATP2A2, VEGFA, CALM1, PIK3C2B, PDE2A, PLN, GUCY2D, ITPR2, ATP2A3, CACNA1C, ITPR1, CACNA1A, PIK3R3, PRKCD, PRKACG, PRKACA, HSP90AA1, PIK3CD, PIK3CA, PIK3R5, CHRM1, PRKG1, PRKAG1, PGF, BDKRB2, AKT1, PDE3B, PIK3C3, PRKAR1B, AKT3, PIK3R2, CACNA1D, VEGFB (includes EG:7423), PIK3C2A, FLT1, FLT4, RYR2, PIK3C2G, PRKAR2B, KDR, PRKAG2, PIK3CB, PRKAR1A
IL-15 Production	4.73E-01	RELA, MAP3K11, TWF1, JAK1, PTK2B, TYK2, IL15, IL6, JAK2, NFKB2, NFKB1, PRKCZ, IRF1, PTK2, PRKCI, PTK7, PTK6, STAT1
Amyotrophic Lateral Sclerosis Signaling	4.68E-01	GRIN2A, PIK3R1, GRIA4, VEGFA, PAK1, GRIK5, CASP9, TP53, CAPN5, PIK3C2B, CAPN6, RAC1, CACNA1C, CAPN10, CACNA1A, GRIN3A, PIK3R3, CCS, CAPN8, BCL2L1, GLUL, CAPN2, PIK3CD, SSR4, CAPN3, PIK3CA, GRIN2D, GRIA1, GPX1, PIK3R5, RAB5B, GRINA, PGF, BCL2, NAIP, HECW1, IGF1, PIK3C3, AKT3, BID, PIK3R2, GRIK2, RNF19A, PPP3CA, PRPH, GRIN2B, CACNA1D, SOD1, VEGFB (includes EG:7423), RAB5A, PIK3C2A, PIK3C2G, APAF1, …
Aminosugars Metabolism	4.47E-01	NAGK, GFPT1, PDE7A, PDE3A, PDE4A, HEXA, NANP, CYB5R2, PDE4D, GFPT2, HK1, GNPNAT1, HK2, PDE7B, PDE3B, CHIT1, CYB5R3, RENBP, HKDC1, HK3, PDE2A, PDE10A, GM2A, CYB5R1, PDE4B, CYB561, PDE8A, CYB5R4, CMAS, GALK1, GNPDA2, PDE8B, CMAH, NANS
MIF Regulation of Innate Immunity	4.31E-01	MAP2K4, RELA, MAPK1, NFKBIE, PLA2G10, PLA2G2A, CD74, NFKB1, NFKBIA, PLA2G2F, PLA2G5, NOS2, NFKBIB, TP53, MIF, PLA2G12A, MAPK6, MAPK8, MAPK9, BCL3, NFKB2, MAPK12, PLA2G4C, TLR4, FOS, JMJD7-PLA2G4B, MAPK10, MAPK7, PTGS2
Fc Epsilon RI Signaling	4.1E-01	MAP2K4, RAF1, MAPK1, PIK3R1, SOS2, KRAS, MAP2K2, PLA2G5, MRAS, PRKD1, PIK3C2B, PRKCQ, RRAS, RAC1, MAPK12, PLA2G4C, PIK3R3, PTPN11, GAB1, SYK, PLCG2, PRKCD, JMJD7-PLA2G4B, LAT, MAPK10, PIK3CD, PRKCH, MAP2K3, MAPK7, TNF, LCP2, MAP2K6, FYN, PIK3CA, PLA2G10, PIK3R5, PLA2G2A, MAPK11, PRKCZ, AKT1, PLA2G2F, PIK3C3, SOS1, AKT3, PRKCE, PIK3R2, MAP2K1, PRKCA, IL4, VAV2, PLA2G12A, PIK3C2A, GRB2, MAPK8, PIK3…
Endoplasmic Reticulum Stress Pathway	3.93E-01	TRAF2, CASP9, MAPK8, XBP1, DNAJC3, ATF4, ATF6, MAP3K5 (includes EG:4217), EIF2S1, EIF2AK3, CASP7, MBTPS2
p38 MAPK Signaling	3.81E-01	MAP2K4, TGFBR1, HSPB2, TAB2, SRF, CREB5, MYC, TGFBR2, IL1R2, TGFB1, PLA2G5, ATF4, MAP4K1, TAB1, CREB3, IL1F6, MAPKAPK5, CREB3L4, IL1F7, MAPK12, PLA2G4C, ATF2, TRAF6, DUSP1, JMJD7-PLA2G4B, TGFB3, HSPB7, MAP2K3, TNF, HSPB1, HSPB3, MAP2K6, DDIT3, PLA2G10, PLA2G2A, MAP3K5 (includes EG:4217), MAPK11, IRAK1, TRADD, PLA2G2F, MAP3K7, DUSP10, CREB1, MKNK1, TGFB2, EEF2K, TNFRSF1B, STAT1, MAPKAPK2, ATF1, PL…
Urea Cycle and Metabolism of Amino Groups	3.79E-01	PYCRL, CKMT2, SMS, SRM, CKM, ASS1, OAT, ARG2, NAGS, ODC1, ASPA, CKB, ADC, GAMT, ACY1, DARS, ALDH18A1, GATM, CPS1, PYCR1, ARG1
LPS/IL-1 Mediated Inhibition of RXR Function	3.75E-01	SULT1C2, LIPC, GSTA5, CYP3A5, SULT4A1, CYP2A7, NR1I2, RARA, HS3ST1, GSTK1, ALDH7A1, ALDH1B1, GSTM3 (includes EG:2947), TRAF6, HS3ST3B1, SLC27A6, SLC27A1, PLTP, ACOX3, ALDH16A1, RXRA, NDST1, TNF, ECSIT, ALDH4A1, SLC10A1, GSTM5, SOD3, HS3ST3A1, GSTT1, SLC27A5, GSTA4, UST, ALDH1A3, CHST3, ACSL4, FABP4, CHST10, FABP3, TNFRSF1B, ALDH5A1, MYD88, TNFRSF1A, ACOX1, MGMT, MAPK8, SLC35A2, HS3ST4, TRAF2, FAB…
Acute Phase Response Signaling	3.43E-01	SOCS1, RAF1, PIK3R1, SOS2, KRAS, IL6, SOD2, FGB, NFKBIB, SERPINE1, RRAS, NFKB2, STAT3, TCF3, HMOX2, TRAF6, KLKB1, PIK3CD, MAP2K3, MAPK7, FGA, TNF, MAP2K6, ECSIT, TCF4, SERPING1, PIK3CA, FN1, JAK2, MAP3K5 (includes EG:4217), HRG, C1R, TRADD, MTOR, AKT1, SOS1, RBP2, PIK3R2, TNFRSF1B, TNFRSF1A, GRB2, MYD88, AHSG, MAPK8, SERPINF1, MAPK6, IL1F8, FOS, TRAF2, HP, RBP5, MAP2K4, SOCS3, MAPK1, SOCS6, RBP1,…
VDR/RXR Activation	3.28E-01	TRPV5, KLK6, CXCL10, CASR, RUNX2, HOXA10, CSNK2A1, IGFBP1, PRKD1, WT1, PRKCQ, MED1, IGFBP5, KLF4, NCOA3, COL13A1, PRKCD, IGFBP3, NCOA1, PRKCH, RXRA, HSD17B2, SERPINB1, IL12A, CCNC, PDGFA, CCL5, PRKCZ, EP300, GTF2B, YY1, NCOA2, GADD45A, MXD1, TGFB2, PRKCE, NCOR1, SEMA3B, VDR, PRKCA, DEFB4A, TNFSF11, LRP5, CEBPB, RXRG, PRKCI, FOXO1, CDKN1A, PTH, NCOR2, PRKCB
Phospholipid Degradation	3.22E-01	PLCB2, PLD2, DGKD, PLA2G15, ASPG, PLCH2, PLA1A, WISP2, ILDR1, PLCD3, PLCE1, SPHK2, PLA2G5, PLCB1, DGKG, MGLL, PLA2G4F, PLCL1, PROCA1, PLD3, DGKH, PATE1, PNPLA3, YWHAZ, DGKE, PLCL2, PLD1, LYPLA2, GDE1, PLCG2, LYPLA1, NAPEPLD, PLA2G10, PLA2G2A, PRDX6, PLA2G4E, PLA2G2F, PPAP2B, GPLD1, LIPG, PLCD4, TMEM87B, PLA2G12A, CERK, CLCF1, LAMB2, PLD4, GRN, DGKZ, PLCB4, PPAP2A, RNF111, PPAP2C
Semaphorin Signaling in Neurons	3.18E-01	FYN, MAPK1, RHOT2, LIMK2, RHOH, ROCK2, PTK2, PAK1, CDK5, RHOB, RHOT1, RHOD, PLXNA1, RHOU, RHOF, PAK4, FES, PAK6, RHOC, MAPK6, RAC1, RHOJ, MAPK12, ROCK1, RHOQ, SEMA4D, CFL2, RHOA, PLXNB1, MAPK7, ARHGAP1, FNBP1, NRP1
Activation of IRF by Cytosolic Pattern Recognition Receptors	3.04E-01	MAP2K4, RELA, TRAF3, IFNA8, NFKBIE, ZBP1, IL6, NFKB1, TANK, IKBKB, IKBKG, NFKBIA, SIKE1, STAT1, NFKBIB, DHX58, CREBBP, MAPK8, MAPK9, TBK1, IRF9, BCL3, NFKB2, ADAR, MAPK12, ATF2, TRAF6, RIPK1, CD40, LTA, DDX58, MAPK10, IFNA2, MAVS, IKBKAP, TNF, IFNAR1
Alanine and Aspartate Metabolism	3.04E-01	ADSSL1, DDO, ABAT, ASS1, ASPG, DARS2, NARS2, AARSD1, PDHA1 (includes EG:5160), NARS, ASNSD1, PDHX, ASRGL1, DARS, GOT1, MYO5B, GOT2, GPT, GPT2, ASPA, ADSS, DLAT, DLD, CAD, TASP1, PDHB
PXR/RXR Activation	2.98E-01	PRKACB, PPARA, SCD, RELA, CES2 (includes EG:8824), IL6, HMGCS2, NR3C1, PRKAG1, CYP3A5, ALDH1A1, CYP1A2, AKT1, NR0B2, PCK2, CYP3A7, NR1I2, ALDH3A2, FOXO3, NR1I3, INS, PRKAR1B, ALAS1, AKT3, IGFBP1, GSTA2, GSTA1, PRKAR2B, FOXO1, PRKACG, NCOA1, PRKACA, PRKAG2, G6PC, INSR, RXRA, TNF, PRKAR1A, PPARGC1A
Fatty Acid Metabolism	2.96E-01	CYP3A5, ADH5 (includes EG:128), ALDH1A1, CYP2A7, CYP1A2, CYP3A7, ALDH3A2, PECI, ACSL5, CYP4X1, ACAD10, HADHA, ALDH7A1, ALDH1B1, ACSL3, ACAA1, ACOX2, DHRS2 (includes EG:10202), ACSL6, ECH1, ALDH9A1, DCI, ACADS, ACAD11, ADH7, CYP2F1, AUH, ALDH1A2, CPT2, SLC27A6, ADH1B, SLC27A1, ACOX3, SDS, HSD17B10, ALDH4A1, IWS1, GCDH, ACAA2, ALDH2, HADHB, SLC27A5, ALDH1A3, CYP19A1, ACAD8, ACSL4, CPT1C, HSD17B4, A…
Methionine Metabolism	2.94E-01	SMS, SRM, DNMT3A, MARS2, MTR, AHCYL2, MAT2B, MARS, MTAP (includes EG:4507), DNMT3B, TRDMT1, AMD1, MAT2A, CA1 (includes EG:759), MTFMT, DNMT1, AHCY
Sphingolipid Metabolism	2.87E-01	CYP46A1, SULF1, GALC, UGCG, FUT7, VNN3, SGMS1, ARSI, CYP8B1, NEU1, SGPL1, GLB1L, VNN1, SPHK2, GLB1, PPAP2B, SPTLC2, VNN2, SGPP2, LASS5, AGK, SULF2, SMPD3, FUT4, ARSE, SPTLC1, ARSH, GLA, ARSJ, ARSG, UGT8, CERK, ARSA, SMPD2, ASAH1, ASAH2, ARSK, GBA3, PPAP2A, ACER1, SGPP1, PPAP2C, KDSR
Role of Pattern Recognition Receptors in Recognition of Bacteria and Viruses	2.73E-01	MAPK1, PIK3R1, TLR8 (includes EG:51311), C1QC, C1QA, IL6, TLR9, NOD1, RIPK2, PIK3C2B, NFKB2, MAPK12, IRF5, IRF1, IRF6, PIK3R3, TRAF6, TLR2, SYK, DDX58, PIK3CD, MAPK7, IRF8, TNF, RELA, PIK3CA, IL12A, PIK3R5, CCL5, EIF2S1, NFKB1, RNASEL, TICAM1, PIK3C3, CREB1, PIK3R2, TLR3, OAS1, OAS2, PIK3C2A, MYD88, PIK3C2G, MAPK6, TLR4, CLEC7A, IL12B, MAVS, PIK3CB, EIF2AK2
Glycosphingolipid Biosynthesis - Globoseries	2.54E-01	GBGT1, GLA, FUT2, FUT1, GM2A, HEXA, B3GALNT1, FUT7, ST8SIA5, ST3GAL1, ST8SIA2, FUT9, ST3GAL4, FUT4
O-Glycan Biosynthesis	2.44E-01	GALNT7, GALNT9, GALNT5, ST6GALNAC6, GALNT11, GALNT2, GALNT12, GALNT1, FUT7, WBSCR17, GCNT1, GALNTL4, ST3GAL1, GALNT14, C1GALT1, ST3GAL4, GALNT10, FUT4
Parkinson's Signaling	2.11E-01	SEPT5, MAPK14, CASP9, MAPK8, PARK2, SNCAIP, MAPK12, MAPK11, SNCA
Cyanoamino Acid Metabolism	2.1E-01	GBA3, GGT5, KL, ASRGL1, ACSS2, ASPG, TASP1, GBA2, SHMT2, ACR, GGT7
D-glutamine and D-glutamate Metabolism	2.02E-01	GLS, TGM4, GLS2
