# Supplementary material for: Gene expression in cardiac tissues from infants with idiopathic conotruncal defects
Source: BMC Med Genomics. 2011 Jan 5;4:1. doi: 10.1186/1755-8794-4-1 (PMC3023653; doi:10.1186/1755-8794-4-1)
Supplement: Additional file 5 — Table S3. List of genes in the WNT pathway with fold change in TOF relative to controls. Complete list of genes from the WNT pathway and the fold change in the right ventricle from subjects with TOF relative to control subjects. [file 1755-8794-4-1-S5.XLSX]

## Sheet: WNT pathway RV
Supplementary Table 3. Fold change (log values) for probes of the WNT pathway in the right ventricle
Symbol	Fold Change per probe	Fold Change per gene with more than 1 probe *
AKT
AKT1	2.849	2.849			* Multiple probes for the same gene were averaged
AKT3	-4.315	-2.74			XX = three probes with one not in agreement for direction, used the average of the 2 in agreement.
AKT3	-2.385				XXX = 2 probes for same gene, one positive one negative; did not use either.
AKT3	-3.6				negative fold changes are highlighted in yellow
AKT3	-2.417
AKT3	-1.003
APC
APC	-2.23	-2.23
APC2	-1.443	-1.443
Axin	-1.46993	-1.46993
Axin-2	-1.15273	-1.15273
Bcl-9	-3.12578	-3.12578
c-Myc	-1.29466	-1.29466
Cadherin (E,N,P,VE)
CDH1	-4.61	-4.61
CDH2	-1.203	-1.203
CDH3	-1.235	-1.235
CDH5	1.162	1.162
CBP
CREBBP	1.21
CREBBP	-2.788	-3.92	XX
CREBBP	-5.052
EP300	-1.029	-1.029
CD44	-3.41476	-3.41476
CK1/2
CSNK1A1	3.392	2.62
CSNK1A1	1.842
CSNK1D	1.191	1.191
CSNK1E	1.109	2.42
CSNK1E	3.73
CSNK2A1	3.716	3.716
CSNK2A2	2.479	2.479
DKK4	4.606	4.606
Dsh
DVL2 (includes EG:1856)	-1.826	-1.826
DVL3	1.03	1.03
DVL3	-2.929	-2.929
Frizzled
FZD1	-2.124	-2.124
FZD3	1.244	1.244
FZD3	-2.59	-2.59
FZD6	-1.796	-1.796
FZD7	-2.22	-2.22
FZD8	-1.342	-1.342
SMO	-3.219	-2.78
SMO	-1.924
SMO	-3.182
GBP	-1.02209	-1.02209
Groucho
TLE1	1.022	XX
TLE1	-2.323	-2.52
TLE1	-2.715
TLE4	-4.192	-2.51
TLE4	-1.045
TLE4	-1.744
TLE4	-3.045
GSK3
GSK3A	-1.06		XXX
GSK3A	1.418		XXX
GSK3B	-3.203	-3.203
HPK1	1.10384	1.10384
ILK	1.61334	1.61334
KREMEN
KREMEN1	1.034	1.034
KREMEN2	-1.624	-1.624
LEF/TCF
HNF1A	-3.192	-3.192
LEF1	-3.408	-2.7
LEF1	2.022		XX
LEF1	-1.982
TCEA3	4.216	4.216
TCF3	1.717	1.42
TCF3	1.125
TCF7L1	-1.07	-1.07
TCF7L2 (includes EG:6934)	-1.202	-1.73
TCF7L2 (includes EG:6934)	-2.896
TCF7L2 (includes EG:6934)	-1.919
TCF7L2 (includes EG:6934)	-1.603
TCF7L2 (includes EG:6934)	-1.011
LRP1	-2.66	-2.66
LRP5	-1.33	-1.33
LRP6	1.426	1.426
NLK	-3.73436	-3.73436
p14ARF	-1.85448	-1.85448
p53	1.40694	1.40694
PAR-1	2.10203	2.10203
PP2A
PPP2CA	1.153	1.153
PPP2CB	-2.957	-2.957
PPP2R2A	1.396	1.396
PPP2R2B	-4.024	-2.89
PPP2R2B	-1.752
PPP2R5A	-3.757	-3.757
PPP2R5C	-2.032	-2.032
PPP2R5D	1.409	1.409
PPP2R5E	1.314	1.314
RAR
RARA	-1.376	-1.376
RARB	-1.115	-2.08
RARB	-3.036
RARG	-1.809	-1.809
SFRP
SFRP1	4.844	4.844
SFRP5	1.919	1.919
SOX
SOX1	1.023	1.023
SOX10	-2.474	-2.474
SOX11	-1.41	-1.41
SOX12	-2.592	-2.592
SOX13	1.532	1.532
SOX15	1.138	1.138
SOX17	1.175	1.175
SOX18	-1.305	-1.305
SOX2OT (includes EG:347689)	-1.004	-1.004
SOX3	1.225	1.225
SOX4	-2.148	-2.148
SOX5 (includes EG:6660)	-5.201	-2.84
SOX5 (includes EG:6660)	-3.97
SOX5 (includes EG:6660)	-4.416
SOX5 (includes EG:6660)	-3.335
SOX5 (includes EG:6660)	-1.87
SOX5 (includes EG:6660)	-2.491
SOX5 (includes EG:6660)	-2.311
SOX5 (includes EG:6660)	-1.438
SOX5 (includes EG:6660)	-1.424
SOX5 (includes EG:6660)	-1.987
SOX6	-1.452	-2.76
SOX6	-3.297
SOX6	-3.543
SOX7	-1.138	-1.138
SOX8	-2.701	-2.701
SOX9	-1.502	-1.502
Src	-1.69294	-1.69294
TAB1	-1.90072	-1.90072
TAK1	1.93235	1.93235
TCF1	-3.19184	-3.19184
TCF4	-4.05471	-4.05471
TGF-&beta;
TGFB1I1	-2.059	-1.76
TGFB1I1	-1.455
TGFB2	-1.176	-1.176
TGFB3	2.027	2.027
TGFBR
TGFBR1	-5.747	-3.17
TGFBR1	-1.15
TGFBR1	-2.612
TGFBR2	-1.538	-1.28
TGFBR2	-1.031
TGFBR3	1.149	1.149
Ub
UBB	6.541	6.541
UBC	4.698	4.698
Wnt
WNT1	1.232	1.232
WNT10A	1.483	1.483
WNT11	1.259	1.259
WNT2	-1.337	-1.337
WNT2B	-2.76	-2.76
WNT3	-2.156	-1.59
WNT3	-1.03
WNT3A	1.372	1.372
WNT4	-2.114	-2.114
WNT5A	1.422	1.422
WNT5B	-2.872	-2.872
WNT7B	1.075	1.075
WNT8B	-1.59	-1.59
WNT9A	1.332	1.332
beta;-catenin	-1.88319	-1.88319
beta;-TrCP	1.32224	1.32224
