# Supplementary material for: Gene expression in cardiac tissues from infants with idiopathic conotruncal defects
Source: BMC Med Genomics. 2011 Jan 5;4:1. doi: 10.1186/1755-8794-4-1 (PMC3023653; doi:10.1186/1755-8794-4-1)
Supplement: Additional file 6 — Table S4. List of genes in the Notch pathway with fold change in TOF relative to controls. Complete list of genes from the Notch pathway and the fold change in the right ventricle from subjects with TOF relative to control subjects. [file 1755-8794-4-1-S6.XLSX]

## Sheet: NOTCH pathway RV
Supplementary Table 4. Fold change (log values) for probes of the NOTCH pathway
Symbol	Fold Change per probe	Fold Change per gene with more than 1 probe *
CSL	-4.289	-4.289		* Multiple probes for the same gene were averaged
Delta/Jagged				negative fold changes are highlighted in yellow
DLL4	-1.244	-2.12
JAG1	-2.894
JAG1	-1.773
JAG1	-2.579
DTX
DTX2	-2.279	-2.279
DTX3	-2.403	-2.403
DTX3	-1.696	-1.696
DTX4	1.032	1.032
FNG
LFNG	-1.6	-1.6
RFNG	-1.324	-4.36
RFNG	-3.036
HES1/5/7
HES5	-1.491	-1.491
MAM
MAML1	-1.289	-1.289
MAML2	-3.172	-3.172
MAML2	-2.426	-2.97
MAML2	-2.686
MAML2	-3.006
MAML2	-1.71
MAML2	-2.183
MAML2	-5.385
MAML2	-2.821
MAML2	-4.299
MAML2	-2.918
MAML2	-2.237
MAML3	-2.626	-1.7
MAML3	-3.221
MAML3	-2.656
MAML3	-1.483
MAML3	-1.304
MAML3	1.108
Notch
NOTCH1	1.278	1.278
NOTCH2	-2.302	-2.41
NOTCH2	-1.727
NOTCH2	-3.206
NOTCH3	-1.645	-1.645
NOTCH4	1.315	1.315
NUMB
NUMB	1.269	1.28
NUMB	1.287
&gamma;-secretase
APH1A (includes EG:51107)	-1.229	-1.229
NCSTN	-2.872	-2.872
PSEN1	-1.889	-1.889
PSEN2	-1.28	-1.28
