# Supplementary material for: Gene expression in cardiac tissues from infants with idiopathic conotruncal defects
Source: BMC Med Genomics. 2011 Jan 5;4:1. doi: 10.1186/1755-8794-4-1 (PMC3023653; doi:10.1186/1755-8794-4-1)
Supplement: Additional file 7 — Table S5. Ontological analysis of genes with a significant change of expression between subjects with TOF and controls. Ontological analysis of clustered genes with a similar pattern of expression across the three tissues examined (right ventricle, pulmonary valve and pulmonary artery). [file 1755-8794-4-1-S7.XLS]

## Sheet: Summary table (Ingenuity) for 9
Supplemental Table 5. Onotological analysis of genes with a significant change of expression between subjects with TOF and controls
	Set 1 (684 genes)	Set 2 (327 genes)	Set 3 (279 genes)	Set 4 (193 genes)	Set 5 (559 genes)	Set 6 (216 genes)	Set 7 (119 genes)	Set 8 (272 genes)	Set 9 (282 genes)
Top networks	Cellular Movement, Nervous System Development and Function, Carbohydrate Metabolism	Cardiovascular Disease, Organismal Injury and Abnormalities, Cancer	Cell Signaling, Connective Tissue Development and Function, Nervous System Development and Function	Respiratory System Development and Function, Skeletal and Muscular System Development and Function, Tissue Morphology	Carbohydrate Metabolism, Lipid Metabolism, Small Molecule Biochemistry	Cell Signaling, Molecular Transport, Vitamin and Mineral Metabolism	Cardiovascular Disease, Genetic Disorder, Cellular Function and Maintenance	Protein Synthesis, Cell Cycle, Cellular Function and Maintenance	Cellular Development, Connective Tissue Development and Function, Cellular Compromise
	Nervous System Development and Function, Cancer, Hematological Disease	Protein Synthesis, Cancer, Immunological Disease	Cell Morphology, Cellular Assembly and Organization, Cancer	Nervous System Development and Function, Reproductive System Development and Function, Cell-To-Cell Signaling and Interaction	Cell Morphology, Drug Metabolism, Molecular Transport	Connective Tissue Development and Function, Cancer, Skeletal and Muscular Disorders	Carbohydrate Metabolism, Molecular Transport, Small Molecule Biochemistry	Cell Death, Cell Morphology, Cellular Assembly and Organization	Cell Cycle, Embryonic Development, Cancer
	Cancer, Tumor Morphology, Cardiovascular System Development and Function	Carbohydrate Metabolism, Genetic Disorder, Neurological Disease	Cell Morphology, Cell-To-Cell Signaling and Interaction, Nervous System Development and Function	Connective Tissue Disorders, Developmental Disorder, Gene Expression	Cellular Growth and Proliferation, Hematological System Development and Function, Post-Translational Modification	Cancer, Cell Cycle, Neurological Disease	Gene Expression, Organ Morphology, Respiratory System Development and Function	Genetic Disorder, Neurological Disease, Endocrine System Development and Function	Cancer, Skeletal and Muscular Disorders, Molecular Transport
	Lipid Metabolism, Small Molecule Biochemistry, Gene Expression	Gene Expression, Infection Mechanism, Neurological Disease	Post-Translational Modification, Protein Degradation, Protein Synthesis	Nucleic Acid Metabolism, Small Molecule Biochemistry, Cellular Development	Infection Mechanism, DNA Replication, Recombination, and Repair, Cell Death	Genetic Disorder, Hematological Disease, Metabolic Disease	Cell Morphology, Cell-mediated Immune Response, Hematological System Development and Function	Gene Expression, Cellular Development, Cancer	Cancer, Cell Cycle, Cellular Growth and Proliferation
	Cancer, Cell Death, Immunological Disease	Connective Tissue Disorders, Genetic Disorder, Metabolic Disease	Gene Expression, Lipid Metabolism, Molecular Transport	Energy Production, Cancer, Cellular Movement	Cardiovascular System Development and Function, Tissue Morphology, Cancer	Cell Morphology, Cellular Assembly and Organization, Hematological System Development and Function	Amino Acid Metabolism, Cancer, Carbohydrate Metabolism	Cellular Function and Maintenance, Hematopoiesis, Inflammatory Response	Small Molecule Biochemistry, Gene Expression, Drug Metabolism
Top Bio Functions
Diseases and Disorders	Hematological Disease	Connective Tissue Disorders	Cancer	Metabolic Disease	Connective Tissue Disorders	Cancer	Cancer	Antimicrobial Response	Infection Mechanism
	Organismal Injury and Abnormalities	Genetic Disorder	Respiratory Disease	Hepatic System Disease	Organismal Injury and Abnormalities	Hematological Disease	Reproductive System Disease	Inflammatory Response	Skeletal and Muscular Disorders
	Cancer	Metabolic Disease	Developmental Disorder	Cancer	Skeletal and Muscular Disorders	Skeletal and Muscular Disorders	Developmental Disorder	Cancer	Genetic Disorder
	Reproductive System Disease	Skeletal and Muscular Disorders	Skeletal and Muscular Disorders	Renal and Urological Disease	Dental Disease	Cardiovascular Disease	Endocrine System Disorders	Hematological Disease	Neurological Disease
	Neurological Disease	Cancer	Antimicrobial Response	Reproductive System Disease	Dermatological Diseases and Conditions	Inflammatory Response	Genetic Disorder	Cardiovascular Disease	Cardiovascular Disease
Molecular and Cellular Functions	Cellular Assembly and Organization	Gene Expression	Cell Morphology	Drug Metabolism	Amino Acid Metabolism	Cell Morphology	Cell Death	Protein Synthesis	Energy Production
	Cellular Compromise	Protein Synthesis	Cellular Development	Protein Synthesis	Cellular Assembly and Organization	Cell Death	Carbohydrate Metabolism	Post-Translational Modification	Molecular Transport
	Cellular Function and Maintenance	Cellular Growth and Proliferation	Cellular Growth and Proliferation	Lipid Metabolism	Cellular Function and Maintenance	Carbohydrate Metabolism	Cell Cycle	Protein Degradation	Cellular Compromise
	Cell Death	Cellular Function and Maintenance	Gene Expression	Molecular Transport	Gene Expression	Small Molecule Biochemistry	Cell Morphology	Antigen Presentation	Post-Translational Modification
	Cell Morphology	Carbohydrate Metabolism	Amino Acid Metabolism	Small Molecule Biochemistry	Small Molecule Biochemistry	Cellular Assembly and Organization	Cell-To-Cell Signaling and Interaction	Cell Cycle	Cell Cycle
Physiological System Development and Function	Nervous System Development and Function	Organismal Survival	Nervous System Development and Function	Embryonic Development	Hematological System Development and Function	Organismal Survival	Embryonic Development	Cell-mediated Immune Response	Cardiovascular System Development and Function
	Cardiovascular System Development and Function	Organismal Development	Connective Tissue Development and Function	Tissue Development	Connective Tissue Development and Function	Tumor Morphology	Tissue Development	Humoral Immune Response	Endocrine System Development and Function
	Cell-mediated Immune Response	Connective Tissue Development and Function	Skeletal and Muscular System Development and Function	Reproductive System Development and Function	Tissue Development	Connective Tissue Development and Function	Cardiovascular System Development and Function	Hair and Skin Development and Function	Organ Development
	Hematological System Development and Function	Skeletal and Muscular System Development and Function	Tissue Morphology	Hair and Skin Development and Function	Hair and Skin Development and Function	Tissue Development	Connective Tissue Development and Function	Embryonic Development	Connective Tissue Development and Function
	Hematopoiesis	Tissue Development	Endocrine System Development and Function	Connective Tissue Development and Function	Skeletal and Muscular System Development and Function	Cardiovascular System Development and Function	Hair and Skin Development and Function	Renal and Urological System Development and Function	Embryonic Development
Top Canonical Pathways	Keratan Sulfate Biosynthesis	Nitric Oxide Signaling in the Cardiovascular System	Notch Signaling	Oxidative Phosphorylation	Glutamate Metabolism	Calcium Signaling	Pyrimidine Metabolism	Propanoate Metabolism	Fatty Acid Elongation in Mitochondria
	Calcium Signaling	Role of NFAT in Regulation of the Immune Response	IGF-1 Signaling	Mitochondrial Dysfunction	Inositol Metabolism	Angiopoietin Signaling	Cardiomyocyte Differentiation via BMP Receptors	Protein Ubiquitination Pathway	Insulin Receptor Signaling
	Synaptic Long Term Potentiation	Role of BRCA1 in DNA Damage Response	N-Glycan Biosynthesis	Ubiquinone Biosynthesis	Protein Ubiquitination Pathway	T Cell Receptor Signaling	Purine Metabolism	Valine, Leucine and Isoleucine Degradation	CDK5 Signaling
	Estrogen Receptor Signaling	Renin-Angiotensin Signaling	Endothelin- Signaling	Synthesis and Degradation of Ketone Bodies	Aminoacyl-tRNA Biosynthesis	B Cell Receptor Signaling	Riboflavin Metabolism	VEGF Signaling	Neuropathic Pain Signaling In Dorsal Horn Neurons
	Tight Junction Signaling	Synaptic Long Term Potentiation	Amyloid Processing	Pyruvate Metabolism	Hypoxia Signaling in the Cardiovascular System	Role of NFAT in Regulation of the Immune Response	Urea Cycle and Metabolism of Amino Groups	Endoplasmic Reticulum Stress Pathway	RAR Activation
Top Tox Lists	Cytochrome P450 Panel - Substrate is a Sterol (Human)	Anti-Apoptosis	Cytochrome P450 Panel - Substrate is a Vitamin (Human)	Mitochondrial Dysfunction	G1/S Transition of the Cell Cycle	PPARaRXR Activation	Anti-Apoptosis	Hypoxia-Inducible Factor Signaling	RAR Activation
	Cytochrome P450 Panel - Substrate is a Sterol (Mouse)	Oxidative Stress	Cytochrome P450 Panel - Substrate is a Vitamin (Mouse)	Oxidative Stress Response Mediated by Nrf	Cytochrome P450 Panel - Substrate is an Eicosanoid (Rat)	TGF-b Signaling	TGF-b Signaling	VDRRXR Activation	Mechanism of Gene Regulation by Peroxisome Proliferators via PPARa
	Cytochrome P450 Panel - Substrate is a Sterol (Rat)	Aryl Hydrocarbon Receptor Signaling	Cytochrome P450 Panel - Substrate is a Vitamin (Rat)	Cholesterol Biosynthesis	VDRRXR Activation	Pro-Apoptosis	FXRRXR Activation	Oxidative Stress	PXRRXR Activation
	Anti-Apoptosis	Hepatic Stellate Cell Activation	Hormone Receptor Regulated Cholesterol Metabolism	Anti-Apoptosis	Cytochrome P450 Panel - Substrate is an Eicosanoid (Mouse)	RAR Activation	NFkB Signaling Pathway	Mitochondrial Dysfunction	Fatty Acid Metabolism
	Oxidative Stress	G1/S Transition of the Cell Cycle	Mitochondrial Dysfunction	Hormone Receptor Regulated Cholesterol Metabolism	Cytochrome P450 Panel - Substrate is an Eicosanoid (Human)	Hypoxia-Inducible Factor Signaling	Xenobiotic Metabolism	TRRXR Activation	TRRXR Activation
Top Tox Functions (Cardiotoxicity)	Cardiac Fibrosis	Cardiac Hypoplasia	Cardiac Stenosis	Cardiac Damage	Cardiac Dilation	Cardiac Dilation	Cardiac Fibrosis	Heart Failure	Cardiac Fibrosis
	Cardiac Hypertrophy	Cardiac Hypertrophy	Cardiac Hypoplasia	Cardiac Enlargement	Tachycardia	Cardiac Hypertrophy	Cardiac Proliferation	Cardiac Fibrosis	Cardiac Proliferation
	Cardiac Hemorrhaging	Heart Failure	Cardiac Arteriopathy	Cardiac Fibrosis	Cardiac NecrosisCell Death	Cardiac Hemorrhaging	Cardiac Hypertrophy	Cardiac Hypertrophy	Cardiac Hypertrophy
	Cardiac Dysfunction	Cardiac Congestive Cardiac Failure	Cardiac NecrosisCell Death	Cardiac NecrosisCell Death	Cardiac Hypertrophy	Tachycardia	Cardiac Enlargement	Cardiac Congestive Cardiac Failure	Tachycardia
	Cardiac Pulmonary Embolism	Cardiac Hemorrhaging		Cardiac Dilation	Cardiac Dysfunction	Cardiac Fibrosis	Cardiac Damage	Cardiac NecrosisCell Death E E	Cardiac Damage
